# Supplementary material for: Mortality and evolution between community and hospital-acquired COVID-AKI
Source: PLoS One. 2021 Nov 4;16(11):e0257619. doi: 10.1371/journal.pone.0257619 (PMC8568145; doi:10.1371/journal.pone.0257619)
Supplement: S1 Data — (XLSX) [file pone.0257619.s003.xlsx]

## Sheet: data base
No.	age	sex	Registry	birth date	sample	hosp days	DM	Hypertension	smoking	pulmonar disease	stroke	chf	CKD	Transplant renal	VIH	Cr bASELINE	DATE baseline Cr	Dialysis chronic	Obesity	weight	height	BMI	ARDS	ARDS severity	Ventilation	ischemic caridopaty	AKI	MAP	Vassopressor	ECAI/arb	Descontinuation ACE/ARB	Hidroxicloroquina	Azitromicina	Oseltamivir	Metilprednisolona	Tocilizumab	Dexametasona	Diuretics	Otro(s)	Troponinas	Dímero D	BNP	NT-proBNP	Proteinuria	Hematuria	Ferritina	Hb Día 1	Hb Día 2	Hb Día 3
1	57	1	20023746	2020-03-31	2020-03-31	3	2	2	2	5	2	2	2	2	2	0.67	2020-03-31	2	2	54	1.52	23.3726	2	4	3	2	4	78	5	2	3	1	1	1	2	2	2	2	Ceftriaxona					3	3		14.1		14.73
2	73	2	18011161	2020-03-29	2020-03-29	9	2	2	1	5	2	2	2	2	2	N/A	N/A	2	3			#DIV/0!	2	4	3	2	3	N/A	5	2	3	2	2	1	2	2	2	2	Piperacilina/Tazobactám					2	1		9.5		11.35
3	58	2	20022726	2020-03-23	2020-03-24	4	2	1	1	5	1	2	2	2	1	N/A	N/A	2	3			#DIV/0!	2	4	3	2	4	91	5	1	2	1	1	1	2	2	2	2	Lopinavir/Ritonavir					3	3		14.97		13.38
4	68	2	20023966	2020-04-02	2020-03-30	28	3	3	1	5	3	3	3	2	2	N/A	N/A	2	2	59	1.64	21.9363	1	3	1	2	1	104	4	2	3	1	1	2	2	1	2	2	Linezolid/Meropenem	0.03	2815	41.2		3	3	899		12.8
5	71	2	18021700	2020-04-04	2020-03-31	4	1	2	1	1	2	2	2	2	2	N/A	N/A	2	3			#DIV/0!	2	4	3	2	4	90	5	2	3	1	1	2	2	2	2	2	Ceftriaxona/Prednisona					3	3		15.83
6	41	2	20025213	2020-04-14	2020-04-14	6	1	2	2	5	2	2	2	2	2	N/A	N/A	2	3			#DIV/0!	2	4	4	2	4	120	5	2	3	1	1	1	2	2	2	2	Ceftriaxona	0.03	100		5	1	1	15		14.97	14.35
7	49	1	19106403	2020-04-14	2020-04-14	10	1	2	2	5	2	2	2	2	2	N/A	N/A	2	1	88	1.64	32.7186	2	4	3	2	4	86	5	2	3	1	1	1	2	2	2	2		0.03	408		5	1	2				13.32
8	61	2	20025701	2020-04-19	2020-04-19	12	1	2	2	5	2	2	2	2	2	N/A	N/A	2	1	85	1.68	30.1162	1	3	1	2	1	77	1	2	3	1	1	2	2	2	2	2	Piperacilina/Tazobactám					3	3	991	14.07	13.5	13.4
9	29	2	20026157	2020-04-22	2020-04-22	7	2	2	1	5	2	2	2	2	2	N/A	N/A	2	1	110	1.75	35.9184	2	4	3	2	4	87	5	2	3	1	1	2	1	2	2	2	Enoxaparina	0.03	318		5	3	3	1103	15.83
10	54	2	20026276	2020-04-24	2020-04-24	6	2	2	2	5	2	2	2	2	2	N/A	N/A	2	3			#DIV/0!	2	4	3	2	1	91	5	2	3	1	1	2	2	2	2	2	Ceftriaxona					3	3	1500	15.9
11	64	2	20026363	2020-04-24	2020-04-24	6	2	1	1	5	2	2	2	2	2	N/A	N/A	2	2	90	1.76	29.0548	1	1	2	2	4	112	5	1	2	1	1	1	1	2	2	2	Ceftriaxona	0.03	360	244		3	3	819	14.14		14.7
12	35	2	17099948	2020-04-24	2020-04-24	6	2	2	2	5	2	2	2	2	2	N/A	N/A	2	2	95	1.85	27.7575	2	4	3	2	1	92	5	2	3	1	1	1	1	2	2	2	Ceftriaxona					3	3	1010	15.19		15.12
13	54	1	20026967	2020-04-30	2020-04-30	18	1	1	2	5	2	2	2	2	2	1.03	2020-04-29	2	1	140	1.51	61.4008	1	2	1	2	2	71	4	2	3	2	1	2	1	2	2	1	Ceftriaxona/Pipe-Tazo/Voriconazol/Vancomicina/Furosemida	0.03	841		3280	2	2	685	14.76	15.07	13.84
14	28	2	20026827	2020-04-29	2020-05-07	28	2	2	1	5	2	2	2	2	2	0.61	2020-04-28	2	2	68	1.65	24.977	1	3	1	2	3	53	4	2	3	2	2	2	2	2	2	1	Meropenem/Metronidazol/Furosemida/Colis-Tige/Vancomicina					2	1		12.47
15	63	2	20028275	2020-05-12	2020-05-06	9	2	1	2	5	2	2	2	2	2	N/A	N/A	2	1	73	1.93	19.5978	1	2	2	2	4	84	5	1	1	1	1	2	1	2	2	2	Enoxaparina	0.3	649	203		3	3	483			15.08
16	77	1	20028224	2020-05-11	2020-05-11	6	1	2	1	5	2	2	2	2	2	N/A	N/A	2	3			#DIV/0!	1	1	3	2	4	80	5	2	3	2	1	2	1	2	2	2		0.22	3472	4433		3	3	448	13.46
17	63	2	6050002	2020-05-13	2020-05-13	2	1	1	1	5	1	2	2	2	2	N/A	N/A	2	1	99	1.78	31.2461	2	4	3	2	4	92	5	1	2	2	1	1	2	2	2	2	Ceftriaxona/Enoxaparina					3	3	162	14.98
18	47	1	20028836	2020-05-15	2020-05-15	4	2	2	2	2	2	2	2	2	2	N/A	N/A	2	1	90	1.58	36.0519	2	4	4	2	4	79	5	2	3	2	1	2	2	2	2	2	Ceftriaxona/Enoxaparina					3	3	407		13.17
19	48	2	20029137	2020-05-18	2020-05-15	3	2	1	2	2	2	2	2	2	2	N/A	N/A	2	3			#DIV/0!	1	2	3	2	4	92	5	2	3	2	1	2	1	2	2	2	Enoxaparina		229			3	3		14.8
20	43	2	16176889	2020-05-17	2020-05-17	10	1	2	1	2	2	2	2	2	2	N/A	N/A	2	2	88	1.77	28.089	1	3	2	2	1	93	5	2	3	2	1	2	1	2	2	2		0.03	364	26		2	2	661	15.07
21	78	2	15203245	2020-05-21	2020-05-23	6	2	1	2	5	2	2	2	2	2	N/A	N/A	2	1	88	1.53	37.5924	2	4	3	2	1	72.6	5	1	2	2	1	2	2	2	2	2	Ceftriaxona/Enoxaparina/Nifedipino					2	2	628
22	40	2	20029544	2020-05-21	2020-05-23	18	2	2	2	5	1	2	2	2	2	N/A	N/A	2	3			#DIV/0!	1	2	2	2	4	89	5	2	3	2	1	2	1	2	2	2	Ceftriaxona/Enoxaparina	0.03	419	25		3	3	2414	15.46		15.78
23	71	2	20029970	2020-05-24	2020-05-24	24	3	1	2	5	2	2	2	2	2	N/A	N/A	2	1	85	1.7	29.4118	1	1	2	2	4	85	5	1	2	2	1	2	1	1	2	2	Ceftriaxona/Enoxaparina	0.03	819	55		3	3	1845	13.99
24	48	2	20000147	2020-05-26	2020-05-26	2	2	2	1	5	2	2	2	2	2	N/A	N/A	2	1	89	1.67	31.9122	2	4	3	2	4	66.6	5	2	3	2	2	2	2	2	2	2	Ceftriaxona/Clindamicina/Linezolid/Enoxaparina	0.03	338		66	3	3	298	14.79
25	61	1	20029664	2020-05-22	2020-05-22	2	2	2	2	5	2	2	2	2	2	N/A	N/A	2	3			#DIV/0!	1	2	2	2	4	64	5	2	3	2	1	2	1	1	2	2	Enoxaparina/Ceftriaxona	0.03	530	67		3	3	1221	11.93
26	48	2	20029404	2020-05-20	2020-05-20	8	3	3	3	5	3	3	3	2	2	N/A	N/A	2	1	98	1.76	31.6374	1	3	1	3	3	73	2	2	3	2	2	2	2	1	2	2	Enoxaparina/Ceftriaxona	0.03	756	335		3	3		14.15	12.84	12.89
27	61	2	10164445	2020-05-23	2020-05-23	9	1	1	2	5	2	2	2	2	2	N/A	N/A	2	1	65	1.69	22.7583	1	2	1	2	3	84.6	1	1	1	2	2	2	2	2	2	2	Claritromicina/Meropenem/Cefriaxona	0.03	1331	431		3	3	505	13.13	11.76	12.14
28	63	2	20030029	2020-05-25	2020-05-27	7	1	1	1	5	2	2	2	2	2	N/A	N/A	2	1	150	1.66	54.4346	1	2	1	2	3	39	4	2	3	2	1	2	2	2	2	1	Meropenem /Tigeciclina/Enoxaparina/Furosemida/ASA/Clopidogrel	0.03	2299	455		3	3	2055	16.5	15.41	13.77
29	51	2	19019806	2020-05-27	2020-05-26	13	1	1	1	5	2	2	2	2	2	N/A	N/A	2	1	85	1.68	30.1162	1	2	2	2	4	80	5	1	2	2	1	2	2	2	2	2	Ceftriaxona/Enoxaparina	0.03	555		35	3	3	1432	14.97	15.39
30	53	2	20030300	2020-05-27	2020-05-27	7	1	1	2	5	2	2	2	2	2	N/A	N/A	2	2	78	1.66	28.306	1	2	2	1	4	95.3	5	1	2	2	1	2	1	2	2	2	Ceftriaxona/Enoxaparina					3	3	425	13.76
31	49	2	18073145	2020-05-25	2020-05-27	6	2	1	2	5	2	2	2	2	2	N/A	N/A	2	2	72	1.77	22.9819	2	4	1	1	3	60	3	1	3	2	1	2	1	2	2	2	Ceftriaxona/Enoxaparina	0.03	171	56		3	3	1953	15.13		14.29
32	54	2	10117832	2020-05-25	2020-05-28	8	3	3	3	5	3	3	3	2	2	N/A	N/A	3	3			#DIV/0!	1	1	3	3	4	78	5	2	3	2	1	2	1	2	2	2	Ceftriaxona/Enoxaparina/Dropropizina		585	<5		3	3	724			16.07
33	63	2	15012088	2020-05-28	2020-05-28	7	3	3	3	5	3	3	3	2	2	1.5	2019-03-18	3	2	70	1.6	27.3437	2	4	3	3	4	69	2	2	3	2	1	2	2	2	2	2	Ceftriaxona/Enoxaparina/Piperacilina/Tazobactám	0.2	660		79	1	2	648
34	66	1	20030523	2020-05-28	2020-05-28	5	1	1	3	5	3	1	1	2	2	N/A	N/A	3	3			#DIV/0!	1	3	2	3	3	84	2	2	3	2	1	2	1	2	2	1	Ceftriaxona/Enoxaparina/Furosemida/Nifedipino/Pipe-Tazo	0.03	2619		1206	3	3	556	13.42	15.59
35	63	2	12058261	2020-05-28	2020-05-28	15	2	2	2	5	2	2	1	2	2	N/A	N/A	2	2	72	1.77	22.9819	1	3	1	2	3	82	4	2	3	2	1	2	2	2	2	2	Ceftriaxona/Enoxaparina/Claritromicina	0.03	558			3	3	494			14.28
36	56	2	20030752	2020-05-30	2020-05-30	8	1	1	2	5	2	2	2	2	2	N/A	N/A	2	2	68	1.72	22.9854	1	3	1	2	3	69	4	1	1	2	1	2	1	2	2	2	Ceftriaxona/Enoxaparina					3	3	65	15.92		15.02
37	86	2	20030604	2020-05-29	2020-05-29	9	1	1	3	5	3	3	3	2	2	N/A	N/A	2	2	75	1.8	23.1481	1	3	1	3	3	83	4	2	3	2	2	2	2	2	2	2	Ceftriaxona/Enoxaparina/Claritromicina	0.03	792		4049	3	3	1854	14.23	12.87	12.41
38	29	1	13201024	2020-06-02	2020-05-25	4	2	2	2	5	2	2	2	2	2	0.59	2020-04-16	2	2	80	1.74	26.4236	2	4	3	2	1	95	5	2	3	2	2	2	1	2	2	2	Enoxaparina	0.03	481		5	3	3	2076	14.75		13.96
39	69	1	6034767	2020-05-29	2020-05-29	5	2	1	2	5	2	2	2	2	2	N/A	N/A	2	2	45	1.35	24.6914	1	2	2	2	4	63	5	1	2	2	1	2	1	2	2	2	Enoxaparina					3	3	335	14.72
40	71	1	9105225	2020-06-02	2020-06-02	10	1	1	2	5	2	2	2	2	2	N/A	N/A	2	1	93	1.58	37.2536	1	2	1	2	3	96	4	1	1	2	2	2	1	2	2	2	Ceftriaxona/Enoxaparina/Levotiroxina/Meropenem/Claritromicina	0.18	862		620	3	3	561	12.44		13.17
41	51	1	20030878	2020-05-31	2020-05-31	13	2	1	2	5	2	2	2	2	2	N/A	N/A	2	2	72	1.67	25.8166	1	3	1	2	2	56	1	2	3	2	1	2	2	2	2	1	Ceftriaxona/Enoxaparina/Meropenem/Tigecilina/Furosemida	0.03	244		37	3	3	35.9	11.39	10.84	9.98
42	69	2	20028771	2020-06-04	2020-05-29	5	3	3	3	3	3	3	1	2	2	1.53	2020-05-15	3	2	47	1.55	19.563	2	4	4	3	4	83	2	2	3	2	2	2	2	2	2	2	Enoxaparina					3	3	479	6.01	7.84	8.16
43	39	2	20030902	2020-05-31	2020-05-31	11	2	2	1	5	2	2	2	2	2	N/A	N/A	3	3			#DIV/0!	1	2	2	2	4	106	2	2	3	2	1	2	1	2	2	2	Enoxaparina/Ceftriaxona	0.03	1490		23	3	3	686	19.39
44	56	2	18122096	2020-05-01	2020-05-31	10	1	1	2	5	2	2	2	2	2	N/A	N/A	2	1	90	1.65	33.0579	1	3	2	2	3	82	2	2	3	2	1	2	1	1	2	2	Enoxapatina/Meropenem/Dropropizina/Ceftriaxona	0.03	479		23	3	3	957			13.52
45	66	2	20031912	2020-06-06	2020-06-06	12	2	2	2	5	2	2	2	2	2	N/A	N/A	2	2	63	1.64	23.4236	1	3	1	2	2	81	1	2	3	2	1	2	1	2	2	2	Ceftriaxona/Enoxaparina/Meropenem	0.03	2654		86	3	3	5149	15.41		15.23
46	81	1	11186441	2020-06-06	2020-06-06	6	2	1	2	5	2	2	2	2	2	N/A	N/A	2	2	67	1.6	26.1719	1	2	2	2	4	73	5	1	2	2	1	2	1	2	2	2	Ceftriaxona/Enoxaparina	0.03	1103		4520	3	3	189	11.27		13
47	25	2	20031650	2020-06-05	2020-06-05	7	2	2	2	5	2	2	2	2	2	N/A	N/A	2	3			#DIV/0!	2	4	3	2	2	88	5	2	3	2	1	2	1	2	2	2	Meropenem/ Piperacilina-Tazobactam/Enoxaparina					2	2	2449	14.18
48	39	1	20020549	2020-06-06	2020-06-06	7	1	1	2	2	2	2	2	2	2	N/A	N/A	2	3			#DIV/0!	1	2	2	2	1	56	5	2	3	2	1	2	1	2	2	1	Levofloxacino/Enoxaparina/Furosemida					3	3	2978	13.97		13.55
49	78	2	10126456	2020-06-10	2020-06-09	9	2	1	2	4	2	2	2	2	2	N/A	N/A	2	3			#DIV/0!	1	2	2	2	3	84	5	1	2	2	1	2	1	2	2	1	Ceftriaxona/ASA/Enoxaparina/Levotiroxina/Furosemida/Valsartan	4	1586		21021	3	3	563	11.04		11.49
50	90	2	11017616	2020-06-11	2020-06-08	2	2	2	2	5	2	2	2	2	2	N/A	N/A	2	3			#DIV/0!	1	1	3	2	4	64	5	2	2	2	2	2	2	2	2	2			343	195		3	3		15.3
51	49	2	20032330	2020-06-09	2020-06-09	9	2	2	2	5	2	2	2	2	2	N/A	N/A	2	2	70	1.67	25.0995	3	4	2	2	4	94	5	2	3	2	1	2	1	2	2	2	Enoxaparina/Levofloxacino/Meropenem		642		54	3	3	3291			15.27
52	64	1	13170111	2020-06-09	2020-06-09	9	1	1	2	5	2	2	1	2	2	3.1	2016-07-05	1	2	54	1.54	22.7694	2	4	3	2	4	77	5	1	3	2	1	2	2	2	2	1	Pipetazo/Ertapenem/Furosemida/Amlodipino/Espironolactona/Fluconazol	0.03	373		9	3	3	115	8.07
53	22	2	20032751	2020-06-11	2020-06-11	7	2	2	2	5	2	2	2	2	2	N/A	N/A	3	1	115	1.75	37.551	2	4	3	2	4	98	5	2	3	2	1	2	1	2	1	2	Enoxaparina/Ceftriaxona/Dropopizina	0.03	373		9	3	3	555	15.72
54	64	2	20032596	2020-06-10	2020-06-10	15	2	1	1	5	2	2	2	2	2	N/A	N/A	3	2	80	1.65	29.3848	1	2	2	2	4	101	5	1	2	2	2	2	1	2	1	2	Enoxaparina/Meropenem	0.03	3593		141	3	3	2667	15.84
55	57	2	20032495	2020-06-10	10/062020	8	2	2	2	5	2	2	2	2	2	N/A	N/A	3	2	63	1.65	23.1405	1	2	1	2	2	88	5	2	3	2	1	2	1	2	2	2	Cetriaxona/Enoxaparina/Meropenem/Tigeciclina/Claritromicina					3	3	861		13.68	12.74
56	59	2	20032285	2020-06-08	2020-06-08	10	2	1	2	5	2	2	2	2	2	N/A	N/A	3	1	87	1.7	30.1038	3	3	2	2	3	98	2	2	3	2	2	1	2	2	2	2	Enoxaparina/Meropenem/Linezolid/Tigeciclina/Colistina/Claritromicina/Ceftriaxona					3	3			15.56
57	55	2	20032992	2020-06-13	2020-06-13	11	2	2	2	5	2	2	2	2	2	N/A	N/A	3	2	75	1.65	27.5482	1	1	3	2	2	96	4	2	3	2	1	2	1	2	1	2	Enoxaparina/Ceftriaxona/Clindamicina		5000		319	3	3	1150	10.3		10.11
58	60	1	20033036	2020-06-13	2020-06-14	17	2	2	2	2	2	2	2	2	2	N/A	N/A	3	1	67	1.45	31.8668	1	3	1	2	4	84	5	1	2	2	1	2	1	2	1	2	Enoxaparina/Ceftriaxona/Amlodipino/colistina/tigeciclina					2	2	200.3		12.35
59	59	2	20033130	2020-06-14	2020-06-14	8	2	1	1	5	2	2	1	2	2	N/A	N/A	2	3			#DIV/0!	1	2	2	2	4	84	5	1	1	2	2	2	2	2	1	2	Meropenem/Enoxaparina	0.03	198		244	3	3	638	12.6
60	54	1	20032902	2020-06-12	2020-06-12	6	1	2	2	5	2	2	2	2	2	N/A	N/A	2	3			#DIV/0!	2	4	3	2	2	80	5	2	3	2	2	2	2	2	1	2	Enoxaparina		440	21		3	3	72.1	15.45
61	32	2	20032942	2020-06-13	2020-06-13	5	2	2	2	5	2	2	2	2	2	N/A	N/A	2	1	107	1.66	38.83	2	4	3	2	4	100	5	2	3	2	1	2	1	2	1	2	Enoxaparina/Ceftriaxona					3	3	442			14.95
62	52	2	15078317	2020-06-12	2020-06-12	12	2	2	2	5	2	2	1	2	2	N/A	N/A	2	3			#DIV/0!	2	4	2	2	4	86	5	2	3	2	1	2	1	2	1	2	Ceftriaxona/Enoxaparina	0.03	945	7	185	3	3	1343	14.02
63	47	1	17164077	2020-06-11	2020-06-11	7	1	1	2	1	2	2	2	2	2	0.8	2020-03-20	2	1	80	1.56	32.8731	2	4	3	2	2	83	5	2	3	2	1	2	1	2	1	1	Meropenem/Ceftriazona/Furosemida/Enoxaparina/Levotiroxina	0.03	1220		722	1	2	777	9.3
64	19	2	20032713	2020-06-12	2020-06-12	6	2	2	2	5	1	2	2	2	2	N/A	N/A	2	2	75	1.8	23.1481	2	4	4	2	4	95.3	5	2	3	2	1	2	2	2	2	2	Inmunoglobulina/Enoxaparina/Propanolol					3	3	317	17.32
65	51	1	13058313	2020-06-12	2020-06-12	9	1	1	2	5	2	2	1	2	2	1.86	2020-04-30	1	2	49	1.54	20.6612	1	1	1	2	3	133	5	2	3	2	2	2	2	2	2	2	Tacrolimus/Ácido micofenólico/Prednisona/Linezolid/Meropenem					1	1		11.22	9.86	8.83
66	76	1	20032693	2020-06-11	2020-06-11	13	2	1	2	1	1	1	2	2	2	N/A	N/A	2	2	54	1.56	22.1893	2	4	3	1	3	145.6	5	1	2	2	1	2	1	2	1	2	Ceftriaxona/Meropenem/Tiotropio	0.48	5000			2	2	239	13.73
67	58	1	8020315	2020-06-10	2020-06-10	26	1	2	2	5	2	2	2	2	2	N/A	N/A	2	1	91.6	1.5	40.7111	1	1	1	2	4	87.6	1	2	3	2	1	2	1	2	1	1	Piperacilina/Tazobactám/Ceftriaxona/Enoxaparina/ASA/Furosemida/Meropenem/Colistina/Tigeciclina	0.36	768		83	3	3	371.3	12.63
68	63	2	20033259	2020-05-16	2020-06-17	5	1	2	3	5	3	3	2	2	2	N/A	N/A	2	3			#DIV/0!	1	1	3	2	4	102	2	2	3	2	1	2	2	2	1	2	Ceftriaxona/Enoxaparina/Tigeciclina/Colistina	1.9	805		403	2	2	586	12.88		14.01
69	34	2	20033701	2020-06-18	2020-06-16	5	2	1	3	5	3	3	3	3	2	N/A	N/A	2	3			#DIV/0!	2	4	3	2	4	81	2	1	2	2	1	2	2	2	1	2	Ceftriaxona/Enoxaparina/Dropropizina	0.03	511		<5	2	2	1438	15.71
70	33	2	11010230	2020-06-17	2020-06-15	3	3	3	3	5	3	3	3	3	2	N/A	N/A	3	3			#DIV/0!	2	4	4	3	4	89	5	2	3	2	1	2	2	2	1	2	Ceftriaxona/Enoxaparina	0.03	<100		10	3	3	846	15.47
71	31	2	20033751	2020-06-19	2020-06-19	4	1	1	1	5	2	2	2	2	2	N/A	N/A	2	3			#DIV/0!	2	4	2	2	4	75	5	2	3	2	1	2	2	2	1	2	Ceftriaxona/Enoxaparina/Dropropizina	0.03	1693		72	3	3	435	14.86
72	36	2	11047533	2020-06-17	2020-06-11	5	3	3	3	5	3	3	3	3	2	N/A	N/A	3	3			#DIV/0!	2	4	3	3	4	78	5	2	3	2	2	2	2	2	1	2	Ceftriaxona/Enoxaparina	40.03	667		5	1	2	508	17.1
73	52	1	6019477	2020-06-19	2020-06-12	3	2	2	2	5	2	2	2	2	2	0.59	2020-02-14	2	1	75	1.57	30.4272	2	4	3	2	4	60	5	2	3	2	2	2	2	2	2	2	Ceftriaxona/Enoxaparina/Metoprolol	0.11	1052		5	3	3	635	14.85
74	30	2	17149451	2020-06-19	2020-06-20	3	2	2	2	5	2	2	2	2	2	N/A	N/A	2	3			#DIV/0!	2	4	3	2	4	79	5	2	3	2	1	2	2	2	1	2	Ceftriaxona/Enoxaparina	0.03	226		51	3	3	1444	15.49
75	66	2	20033524	2020-06-17	2020-06-20	7	2	1	1	5	1	2	1	3	2	N/A	N/A	2	3			#DIV/0!	2	4	3	3	4	81	5	2	3	2	1	2	2	2	1	2	Ceftriaxona/Enoxaparina/ASA/Sulodexisa/Lecardipino	0.03	1317		479	3	3	485	17.1	16.42	15.39
76	50	1	18019374	2020-06-16	2020-06-20	15	1	1	2	5	2	2	1	2	2	N/A	N/A	1	1	95	1.55	39.5421	2	4	3	2	4	90	1	2	3	2	1	2	2	2	2	1	Furosemida/Vancomicina/Cefepime/Heparina/Metoclopramida/Linezolid/Meropenem/Ampicilina	0.13	1565		35000	3	3	471	7.64	7.89	7.28
77	76	1	6050714	2020-06-14	2020-06-20	8	1	1	2	5	2	2	2	2	2	N/A	N/A	2	2	48	1.5	21.3333	2	4	2	1	4	97	5	2	3	2	1	2	2	2	1	1	Ceftriaxona/Enoxaparina/ASA/Furosemida					1	2	882	13.49		12.79
78	35	2	20033009	2020-06-13	2020-06-20	20	2	2	2	5	2	2	2	2	2	N/A	N/A	2	1	135	1.83	40.3117	1	3	1	2	2	120	1	2	3	2	1	2	1	2	1	1	Ceftriaxona/Enoxaparina/Piperacilina/Tazobactám/Furosemida/Amiodarona/Meropenem/Ciprofloxacino	0.03				3	3	656.3		15.61	13.37
79	67	1	6052355	2020-06-15	2020-06-20	8	1	1	2	5	2	2	2	2	2	0.72	2020-02-28	2	2	44	1.52	19.0443	1	3	1	2	3	70	4	2	3	2	2	2	2	2	1	1	Ceftriaxona/Enoxaparina/Claritromicina/Furosemida/Colistina/Tigeciclina/Gluconato de Ca	0.01	1829		875	3	3		11.62	10	10.47
80	33	2	20032969	2020-06-13	2020-06-20	4	2	2	2	5	2	2	2	3	2	N/A	N/A	2	2	68	1.73	22.7204	2	3	1	2	1	81	1	2	3	2	1	2	1	2	1	1	Ceftriaxona/Enoxaparina/Claritromicina/Furosemida/Meropenem/Linezolid	0.03	840		49	3	3	1306	15.38		14.13
81	57	1	6050156	2020-06-21	2020-06-22	12	1	2	2	5	2	2	2	2	2	0.4	2020-03-02	2	1	88	1.56	36.1604	1	2	2	2	4	100	5	2	3	2	2	2	2	2	1	2	Enoxaparina/Ceftriaxona/Dropropizina	0.03	119		86	3	3	391.2			14.79
82	75	2	5009660	2020-06-22	2020-06-22	8	1	1	2	5	2	2	2	2	2	N/A	N/A	2	2	72	1.72	24.3375	1	2	2	2	4	78	5	1	1	2	1	2	2	2	1	2	Ceftriaxona/Nifedipino/Enoxaparina	0.03	1584		362	3	3	195.7	15.02
83	24	2	20033549	2020-06-17	2020-06-22	7	2	2	2	5	2	2	2		2	N/A	N/A	2	1			#DIV/0!	1	2	2	2	4	100	5	2	3	2	2	2	2	2	1	2	Enoxaparina	0.03	181		8	3	3	637.7
84	46	2	13071976	2020-06-18	2020-06-22	12	2	2	2	5	2	2	2		1	0.75	2020-04-23	2	2			#DIV/0!	1	2	2	2	2	69	5	2	3	2	1	2	2	2	1	2	Ceftriaxona/Biktarvy/Omeprazol/TMP-SMX/Tiamina	0.03	1741		719	3	3	352.2	6.55	6.08	7.68
85	66	1	13048674	2020-06-22	2020-06-25	11	1	2	2	5	2	2	2		2	N/A	N/A	2	1			#DIV/0!	1	2	2	2	1	77	5	1	2	2	1	2	2	2	2	2	Enoxaparina/Ceftriaxona/Bomba Insulina/Meropenem/Sales de K	0.04	1760		2041	1	1	788	15.97		12.83
86	60	2	12042776	2020-06-21	2020-06-25	8	3	1	3	5	1	3	3		3	N/A	N/A	2	3			#DIV/0!	2	4	3	1	4	84	5	2	3	2	1	2	2	2	1	2	ASA/Clopidogrel/Enoxaparina/Acenocumarina/Meropenem/Metoprolol	0.34	378		156	3	3	1121.7			11.4
87	28	1	20033995	2020-06-21	2020-06-25	9	1	1	3	5	3	3	3		3	N/A	N/A	3	1			#DIV/0!	1	3	2	3	4	69	5	2	3	2	1	2	2	2	1	1	Ceftriaxona/Enoxaparina/Furosemida	0.03	100		605	3	3	236
88	56	2	20021081	2020-06-22	2020-06-25	11	1	1	2	5	1	2	2		2	N/A	N/A	2	2			#DIV/0!	2	4	3	2	3	92	5	1	1	2	1	2	2	2	1	2	Enoxaparina/Linezolid/Meropenem	0.03	1566		905	3	3	1418	17.2
89	56	2	5053368	2020-06-26	2020-06-26	7	3	3	3	5	3	3	3		3	N/A	N/A	3	3			#DIV/0!	2	4	3	3	4	66	5	2	3	2	1	2	2	2	1	2	Enoxaparina/Ceftriaxona	0.03	404		67	3	3	1905	14.32		14.99
90	65	1	19055630	2020-06-26	2020-06-26	13	1	3	3	5	3	3	3		3	0.44	2020-01-06	3	3			#DIV/0!	2	4	2	3	3	92	5	2	3	2	1	2	2	2	1	2	Ceftriaxona/Enoxaparina/Rifaximina	0.03	3250		338	3	3	152.1	16.61
91	56	2	20034958	2020-06-28	2020-06-28	17	2	2	2	5	2	2	2		2	N/A	N/A	2	3			#DIV/0!	1	2	1	2	3	98	1	2	3	2	1	2	2	2	1	2	Enoxaparina/Piperacilina-Tazobactam/Colistina/Tigeciclina	0.03	590	86		3	3	3000	14.99
92	73	2	20035142	2020-06-29	2020-06-29	9	2	2	2	5	2	2	1		2	N/A	N/A	2	3			#DIV/0!	1	2	1	2	3	85	5	2	3	2	2	2	2	2	1	2	Enoxaparina/Ceftriaxona/Claritromicina/Levotiroxina		380			1	3	2316	14.9	15.5	14.96
93	66	2	20034975	2020-06-28	2020-06-28	10	2	1	2	5	2	2	2		2	N/A	N/A	2	3			#DIV/0!	1	2	1	2	3	75	1	2	3	2	2	2	2	2	1	2	Enoxaparina/Piperacilina/Tazobactam/Claritromicina/Metoclopramida					3	3	1216.5	14.01	11.57	10.68
94	49	2	20034013	2020-06-21	2020-06-21	14	3	3	3	5	3	3	3		3	N/A	N/A	3	1			#DIV/0!	1	2	1	3	2	94	1	2	3	2	1	2	2	2	1	1	Ceftriaxona/Enoxaparina/Furosemida/Piperacilina/Tazobactam	0.03	100		6	3	3	1434	17		18.01
95	77	1	20034880	2020-06-27	2020-06-27	10	2	2	2	5	2	2	2		2	N/A	N/A	2	3			#DIV/0!	1	2	1	3	3	82	4	1	1	2	1	2	2	2	1	1	Enoxaparina/Amlodipino/Hidroclorotiazida/Claritromicina/Meropenem/Tigecilina/Furosemida	0.03	1259		433	3	3	541.3	15.7		13.91
96	35	2	20035708	2020-07-03	2020-07-01	2	2	2	2	5	2	2	2		2	N/A	N/A	2	2			#DIV/0!	3	4	4	2	4	70	5	2	3	2	1	2	2	2	1	2	Enoxaparina					1	2	924.2	16.57
97	60	2	20035712	2020-07-03	2020-06-24	30	1	1	1	2	2	2	2		1	N/A	N/A	2	1			#DIV/0!	1	2	1	2	3	82	4	1	1	2	2	2	1	2	1	2	Ceftria/Lopinavir/Ritonavir/Ivermectina/Enoxa/Claritro/Pipe-tazo/Nife/Tige-Colis/Metoprolol/Vanco/Fluco					1	1	3381	14.72	12.87	11.28
98	52	1	10120336	2020-07-02	2020-07-02	15	1	1	1	5	2	2	2		2	N/A	N/A	2	1			#DIV/0!	1	2	2	2	4	83.6	5	1	2	2	1	2	2	2	1	2	Enoxaparina	0.03	311		55	2	2	229.9	12.2	12.13
99	64	2	20035566	2020-07-02	2020-07-02	9	1	1	2	5	2	2	2		2	N/A	N/A	2	1			#DIV/0!	1	2	2	2	4	90	5	1	2	2	1	2	2	2	1	2	Enoxaparina/Nifedipino	0.03	1621	700		3	3	773	14.05	14.3
100	78	2	20035587	2020-07-02	2020-07-02	11	2	2	1	5	2	2	2		2	N/A	N/A	2	2			#DIV/0!	1	2	2	2	4	74	5	2	3	2	2	2	2	2	1	2	Enoxaparina/Ceftriaxona/Olanzapina	0.03	848		242	3	3	440.7	15.31
101	74	2	20035589	2020-07-02	2020-07-02	9	2	2	1	5	2	2	2		2	N/A	N/A	2	1			#DIV/0!	1	2	2	2	4	74	5	2	3	2	2	2	2	2	1	2	Piperacilina/Tazobactam/Enoxaparina	0.03	300	501		3	3	1018.7	13.26	12.61
102	61	1	20035466	2020-07-01	2020-07-01	16	1	1	2	5	2	2	2		2	N/A	N/A	2	2			#DIV/0!	1	3	1	2	3	93	4	1	1	2	2	2	2	2	1	2	Piperacilina/Tazobactam/Enoxaparina/Claritromicina/Ceftriaxona/Colistina/Tigeciclina	0.03	1734	6825		1	1		12.1	11.95	9.39
103	55	2	20035614	2020-07-03	2020-07-03	13	1	1	2	2	2	2	2		2			2	2			#DIV/0!	1	2	1	2	4	66	1	2	3	2	1	2	2	2	1	2	Meropenem/Linezolid/Enoxaparina/Ceftriaxona/Nifedipino	0.03	1096	344		3	3	1429	15.03
104	29	1	15139979	2020-06-23	2020-06-23	3	2	2	2	5	2	2	2		2	N/A	N/A	2	2			#DIV/0!	1	1	3	2	4	88	5	2	3	2	1	2	2	2	1	2	Enoxaparina/Dropoprizina	0.03	342		7	3	3	167.2	14.41		14.55
105	63	2	6019407	2020-03-23	2020-03-30	8	1	1	1	5	2	2	2		2	N/A	N/A	2	1			#DIV/0!	1	2	2	1	1	88	5	1	2	2	1	2	2	2	1	2	Enoxaparina/Ceftriaxona/Amlodipino					3	3	1259	11.41
106	57	1	20034354	2020-06-24	2020-06-24	6	2	2	2	5	2	2	2		2	N/A	N/A	2	1			#DIV/0!	1	3	2	2	4	94	5	2	3	2	1	2	2	2	1	2	Enoxaparina/Nifedipino					3	3	359.7	12.59
107	56	2	5053368	2020-06-26	2020-06-26	6	2	2	2	5	2	2	2		1	N/A	N/A	2	2			#DIV/0!	2	3	3	2	4	67	5	2	3	2	1	2	2	2	1	2	Enoxaparina/Ceftriaxona	0.03	404		67	3	3	2341	14.32		14.99
108	63	1	16044726	2020-06-26	2020-06-26	5	2	2	2	5	2	2	2		2	N/A	N/A	2	1			#DIV/0!	1	3	3	2	4	67	5	2	3	2	1	2	2	2	1	2	Enoxaparina/Ceftriaxona					3	3	504.6	12.86		12.31
109	60	2	6007112	2020-06-27	2020-07-01	4	2	2	1	5	2	2	2		2	N/A	N/A	2	2			#DIV/0!	2	4	3	2	4	83	5	2	3	2	1	2	2	2	1	2	Enoxaparina/Ceftriaxona/Dropopizina					3	3	664	15.03		15.06
110	74	2	6050429	2020-06-29	2020-06-29	17	1	1	2	5	1	2	2		2	N/A	N/A	2	3			#DIV/0!	2	3	2	2	4	82	5	2	3	2	1	2	2	2	1	2	Enoxaparina/Ceftriaxona/Olanzapina					3	3	512	11.33
111	75	2	20035112	2020-06-29	2020-06-29	20	2	2	1	5	2	2	2		2	N/A	N/A	2	2			#DIV/0!	1	3	1	2	3	67	4	2	3	2	2	2	2	2	1	1	Claritromicina/Ceftriaxona/Furosemida/Tigeciclina/Colistina/Meropenem					3	3	600	14.06	12.15	12.44
112	39	2	20035323	2020-07-01	2020-07-01	5	3	3	3	5	3	3	3		3	N/A	N/A	3	3			#DIV/0!	1	1	3	3	2	79	5	2	3	2	1	1	2	2	1	2	Enoxaparina/Ceftriaxona	0.03	188	27		1	2	1296	13.9
113	71	2	14170650	2020-06-30	2020-06-30	8	1	1	2	5	1	2	1		2	N/A	N/A	2	2			#DIV/0!	2	4	2	2	3	64	5	2	3	2	1	2	2	2	1	1	Enoxaparina/Ceftriaxona/Piperacilina/Tazobactam/Furosemida					1	2	1335.7	14.65		14.12
114	80	1	7066346	2020-07-01	2020-07-01	6	1	1	2	5	1	2	2		2	1.3	2020-01-10	2	1			#DIV/0!	1	2	2	2	2	80	5	2	3	2	1	2	2	2	1	1	Enoxaparina/Ceftriaxona/Levotiroxina/Clopidogrel/Furosemida/Nifedipino					3	3	500	12.4		13.82
115	55	1	10089241	2020-07-01	2020-07-01	7	1	1	2	4	2	2	1		2	2.43	2020-01-07	2	2			#DIV/0!	1	1	1	2	3	98	4	2	3	2	2	2	1	2	1	1	Enoxaparina/Levotiroxina/Claritromicina/Ceftria/Colis/Furosemida/Dapto/Cefepime/Pipe-Tazo/Levo/Fluco					3	3	2481.8	10.06	10.48	9.46
116	48	2	20034571	2020-07-03	2020-07-03	12	1	1	1	5	1	1	1		2	N/A	N/A	2	2			#DIV/0!	2	4	3	1	3	85	5	2	3	2	2	2	2	2	1	1	Enoxaparina/Furosemida/Clortalidona/Clindamicina/Ceftriaxona/ASA/Nifedipino/Metoprolol	0.03	758		55702	3	3	622.3	10.24	8.99	8.86
117	33	1	20026845	2020-07-04	2020-07-04	2	2	2	2	5	2	2	2		2	0.69	2020-04-29	2	2			#DIV/0!	2	4	4	2	4	81	5	2	3	2	1	2	2	2	1	2	Enoxaparina					3	3	69	14
118	41	1	20034721	2020-06-27	2020-06-27	16	1	1	2	5	2	2	1		2	N/A	N/A	2	3			#DIV/0!	1	2	2	2	3	98	5	2	3	2	1	2	2	2	1	2	Enoxaparina, Nifedipino, Metoprolol,Piperacilina-Tazobactam					2	2	1354.8	9.37	9.23
119	65	1	8023278	2020-07-05	2020-07-05	6	1	1	2	5	2	2	2		2	N/A	N/A	2	1			#DIV/0!	1	1	3	2	4	70	5	2	3	2	1	2	2	2	1	2	Azitromicina, Losartán, Enoxaparina		1225	287		3	3	360.1	14.47
120	51	1	20035451	2020-07-01	2020-07-01	7	1	1	2	2	2	2	2		2	N/A	N/A	2	1			#DIV/0!	1	1	3	2	4	80	5	2	2	2	1	2	2	2	1	2	Enoxaparina, Ceftriaxona					3	3		12.8	13.75	13.2
121	42	2	11104675	2020-07-07	2020-07-01	14	2	2	2	5	2	2	2		2	1.04	2020-06-30	2	1			#DIV/0!	1	2	2	2	4	88	5	2	3	2	1	2	2	2	1	2	Enoxaparina					3	3	838.5	14.86
122	40	1	10000150	2020-07-07	2020-07-01	4	2	2	2	2	2	2	2		2	0.67	16.04.2019	2	2			#DIV/0!	2	4	3	2	4	90	5	2	3	2	1	2	2	2	1	2	Enoxaparina	0.07	393		48	3	3		12.05
123	42	1	20036237	2020-07-07	2020-07-01	1	1	1	2	5	2	2	2		2	N/A	N/A	2	2			#DIV/0!	2	4	3	2	4	74	5	2	3	2	1	2	2	2	2	2	Ceftriaxona/Enoxaparina					3	3	295	15
124	40	2	20036677	2020-07-11	2020-07-11	10	2	2	2	5	2	2	2		2	N/A	N/A	2	1			#DIV/0!	2	4	2	2	4	105	5	2	3	2	1	2	2	2	1	2	Cefriaxona/Enoxaparina/Meropenem					1	2				14.74
125	54	2	20036120	2020-07-07	2020-07-07	15	1	1	2	5	2	2	2		2	N/A	N/A	2	2			#DIV/0!	1	2	2	2	4	86	5	1	2	2	1	2	2	2	1	2	Nifedipino/Enoxaparina					3	3	4082
126	39	1	10003545	2020-07-11	2020-07-11	3	2	2	2	5	2	2	2		2	N/A	N/A	2	2			#DIV/0!	2	4	3	2	4	73.3	5	2	3	2	1	2	2	2	1	2	Ceftriaxona/Amoxicilina					3	3	627.8	14.43	14.73
127	65	2	20036818	2020-07-12	2020-07-10	3	2	1	2	4	2	2	2		2	N/A	N/A	2	2			#DIV/0!	2	4	3	2	4	96	5	2	3	2	2	2	2	2	1	2	Amlodipino/Ceftriaxona/Enoxaparina	0.03	1036	621		3	3	1083	14.68
128	71	2	20034607	2020-06-26	2020-06-26	27	2	2	2	5	2	2	2		2	N/A	N/A	2	2			#DIV/0!	1	3	1	2	4	57	1	2	3	2	2	2	2	2	1	2	Ceftriazona/Claritromicina/Tigeciclina/Colistina/Clindamicina/Olanzapina/Vancomicina	0.03	5000		78	3	3	1628	15.3		15.04
129	38	1	18095213	2020-07-07	2020-07-07	8	1	1	2	5	1	2	1		2	N/A	N/A	2	1			#DIV/0!	2	4	3	2	3	116	5	1	2	2	2	2	2	2	1	1	Furosemida/Clortalidona/Enoxaparina	0.03	584	7158		1	3	118	9.96		9.73
130	78	1	20036475	2020-07-09	2020-07-07	14	1	1	2	5	2	1	2		2	N/A	N/A	2	2			#DIV/0!	2	4	3	2	4	102	5	2	3	2	1	2	2	2	1	1	Enoxaparina/Ceftriaxona/Furosemida/Espironolactona/Vancomicina/Piperacilina/Tazobactam/Duloxetina	0.19	5000	13274		2	2	40.5	3.61		10.71
131	78	2	20036533	2020-07-09	2020-07-09	12	2	1	2	5	2	2	2		2	N/A	N/A	2	2			#DIV/0!	2	3	2	2	2	82.3	1	1	2	2	1	2	2	2	1	2	Enoxaparina/Ceftriaxona/Olanzapina/Meropenem					3	3	920.3	12.4
132	79	2	6047774	2020-07-07	2020-07-07	18	2	1	1	1	2	2	1		2	1.55	06.01.2020	2	2			#DIV/0!	2	3	2	1	1	82.3	5	2	3	2	1	2	2	2	1	2	Enoxaparina/Ceftriaxona/Metoprolol/Clonazepam/Pregabalina/Tamsulozina/Amitriptilina/Alopurinol	0.03	408	830		1	1	218	15.67
133	67	2	15019765	2020-07-14	2020-07-14	5	1	1	1	5	1	2	1		2	N/A	N/A	2	2			#DIV/0!	2	4	3	2	3	93	5	2	3	2	1	2	2	2	1	1	Ertapenem/Cefepime/Furosemida/Tamsulosina/Finasteride/Enoxaparina	0.03	5000	1929		3	3	974.7	11.22	9.44	9.11
134	47	2	20037076	2020-07-17	2020-07-16	4	2	2	2	5	2	2	2		2	N/A	N/A	2	1			#DIV/0!	2	4	3	2	4	86.6	5	1	2	2	1	2	2	2	1	2	Enoxaparina/Nifedipino					3	3	1254	15.76		14.58
135	32	2	12213028	2020-07-15	2020-07-15	11	1	2	2	5	2	2	2		2	N/A	N/A	2	2			#DIV/0!	1	3	2	2	4	83	5	2	3	2	2	2	2	2	1	2	Ceftriaxona/Claritromicina/Enoxaparina					3	3	959.8	14.95	14.07	14.26
136	49	2	20036760	2020-07-15	2020-07-15	7	1	1	2	1	1	1	2		2	N/A	N/A	2	2			#DIV/0!	1	1	2	2	4	86	5	1	2	2	1	2	1	2	1	1	Furosemida/Espironolactona/Salmeterol/Flucticasona/Enoxaparina					3	3	434.5
137	55	2	9118492	2020-07-07	2020-07-07	24	1	1	2	5	2	2	2		2	N/A	N/A	2	1			#DIV/0!	1	3	1	2	3	53	1	2	3	2	1	2	2	2	1	1	Furosemida/Nifedipino/Colistina/Tigeciclina/Meropenem/Linezolid/Caspofungina/Trime-Sulfa/Vit C	0.03	647	45		1	2	3105.2	11.48		11.83
138	24	1	15079013	2020-07-13	2020-07-16	7	2	2	2	5	2	2	1		2	N/A	N/A	2	3			#DIV/0!	2	4	3	2	3	70	5	2	3	2	1	2	2	2	2	1	Ceftriaxona/Furosemida/Meropenem/Fluconazol/Carbonato de Ca/Eritropoyetina					1	1	1001	8.81		6.26
139	81	1	20036947	2020-07-14	2020-07-13	12	1	1	2	5	2	2	1		2	N/A	N/A	2	2			#DIV/0!	2	4	3	2	3	100	5	1	1	2	2	2	2	2	1	2	Enoxaparina/Meropenem					1	1	1443		10.07	10.55
140	39	2	20037651	2020-07-19	2020-07-19	9	2	2	2	5	2	2	2		2	N/A	N/A	2	2			#DIV/0!	1	2	2	2	4	100	5	2	3	2	1	2	2	2	1	2	Enoxaparina/ASA/Dropropizina/Ceftriaxona	1.51	454		46	3	3	1572		12.74	12.68
141	48	2	20036761	2020-07-11	2020-07-11	21	2	2	1	5	2	2	2		2	N/A	N/A	2	2			#DIV/0!	1	3	1	2	1	84	1	2	3	2	2	2	1	2	1	2	Ceftriaxona/Claritromicina/Meropenem/Tigeciclina/Vitamina C/Colistina/Enoxaparina/TMP-SMX/Ciprofloxacino					3	3	1981		14.09	13.73
142	44	2	20037861	2020-07-21	2020-07-23	7	2	2	1	5	2	2	2		2	N/A	N/A	2	3			#DIV/0!	2	4	3	2	4	73	5	2	3	2	2	2	2	2	2	2	Enoxaparina/Inmunoglobulina					3	3		16.9	15.7
143	30	2	18058648	2020-07-21	2020-07-21	9	2	1	1	5	2	1	1		2	21.18	16.05.2020	1	2			#DIV/0!	2	4	3	2	3	122	5	1	2	2	1	2	2	2	1	1	Ceftriaxona/Amlodipino/Furosemida/Metoprolol/Fluconazol/Espironolactona/Meropenem	0.03	3767	3500		2	2	1448.9	8.6	9.14
144	61	1	9064596	2020-07-19	2020-07-19	14	1	1	2	5	2	2	2		2	N/A	N/A	2	1			#DIV/0!	1	1	2	2	4	63	5	1	2	2	1	2	2	2	1	2	Ceftriaxona/Levotiroxina/Dropropizina/Enoxaparina/Sertralina	0.03	237	27		1	2	283.6	13.76
145	56	1	20038432	2020-07-25	2020-07-25	6	2	2	2	5	2	2	2		2	N/A	N/A	2	2			#DIV/0!	2	4	3	2	1	81.3	5	2	2	2	2	2	2	2	2	2	Enoxaparina/Dexametasona	0.03	397	136		3	3	301	14.94		14.24
146	61	1	20038733	2020-07-27	2020-07-28	6	2	2	2	5	2	2	2		2	N/A	N/A	2	2			#DIV/0!	2	4	3	2	4	93.3	5	2	2	2	1	2	2	2	1	2	Dexametasona/Enoxaparina/Troferit/Piperacilina/Tazobactam					3	3	341.9	13.17
147	46	2	18100656	2020-07-27	2020-07-27	6	1	1	1	5	2	2	2		2	N/A	N/A	2	2			#DIV/0!	2	4	3	2	4	103	5	2	2	2	1	2	2	2	1	2	Enoxaparina	0.03	455	23		3	3	1591	13.99	13.62
148	58	2	6056152	2020-07-26	2020-07-26	18	1	2	2	5	2	2	2		2	N/A	N/A	2	2			#DIV/0!	1	3	1	2	1	83.3	5	2	2	2	1	2	2	2	1	2	Enoxaparina//Piperacilina/Tazobactam/Claritromicina	0.03	198	106		3	3	1381	14.83		14.52
149	58	1	14208844	2020-07-25	2020-07-25	5	2	2	2	5	2	2	2		2	N/A	N/A	2	2			#DIV/0!	2	4	3	2	4	87.6	5	2	2	2	1	2	2	2	1	2	Enoxaparina/Ceftriaxona/Troferit					3	3	330.4	13.39	14.14
150	85	2	20037544	2020-07-18	2020-07-18	12	2	2	2	5	2	2	2		2	N/A	N/A	2	2			#DIV/0!	2	4	3	2	4	78.6	5	2	2	2	2	2	2	2	1	2	Enoxaparina	0.03	5000	786		3	3	959.8	14.9	15.29
151	32	2	17099230	2020-07-23	2020-07-23	12	1	1	2	5	2	2	1		2	3	3	1	2			#DIV/0!	2	4	3	2	3	129.6	5	1	2	2	2	2	2	2	1	1	Eritropoyetina/Furosemida/Piperacilina/Tazobactam/Nifedipino			28571		3	3	1154.3			7.99
152	71	2	20038365	2020-07-25	2020-07-25	12	1	1	2	5	2	2	2		2	N/A	N/A	2	2			#DIV/0!	2	4	3	2	3	75.3	5	2	2	2	1	2	2	2	1	2	Enoxaparina/Piperacilina/Tazobactam	0.03	952	214		3	3	603.3	13.65		14.24
153	54	2	20036120	2020-07-27	2020-07-27	6	1	2	1	5	2	2	2		2	N/A	N/A	2	2			#DIV/0!	1	3	1	2	2	98.3	4	2	2	2	2	2	2	2	2	2	Enoxaparina/Meropenem/Linezolid	0.03	1929	411		3	3	1301.7	11.65	10.49	9.37
154	43	1	20037942	2020-07-21	2020-07-21	10	1	1	2	5	2	2	2		2	N/A	N/A	2	2			#DIV/0!	1	3	1	2	3	86	5	2	2	2	2	2	2	2	2	2	Enoxaparina/Ceftriaxona/Claritromicina	0.03	189	717		3	3	299.8	14.86	14.05	12.25
155	58	1	14208844	2020-07-25	2020-07-25	6	2	2	2	5	2	2	2		2	N/A	N/A	2	1			#DIV/0!	2	4	3	2	4	66	5	2	3	2	1	2	2	2	1	2	Ceftriaxona/Enoxaparina/Metoclopramida/Troferit	0.03	260	16		1	2	330.4	14.19	13.39	14.1
156	31	2	18091791	2020-07-28	2020-07-24	6	2	1	2	5	2	2	1		2	N/A	N/A	2	2			#DIV/0!	2	4	4	2	3	83	5	2	3	2	1	2	2	2	1	2	Enoxaparina, Nifedipino, Ceftriaxona, Tacrolimus		243	342		3	3	1201	13.32		13.53
157	69	1	18028276	2020-08-01	2020-08-01	6	1	1	2	5	2	2	1		2	2.54	11.01.2020	1	2			#DIV/0!	1	3	1	2	3	83	5	2	3	2	2	2	2	2	1	1	Heparina, Furosemida, Meropenem, Nifedipino					3	3	159.6	11.59
158	49	2	20036707	2020-08-02	2020-08-02	5	1	1	2	5	2	2	1		2	13.68	15.07.2020	1	2			#DIV/0!	1	2	2	2	3	83	5	2	3	2	2	2	2	2	1	1	Heparina, Meropenem		2978	35000		3	3	1335.8	9.42
159	24	2	13058056	2020-07-31	2020-07-31	14	2	1	2	5	2	2	1		2	N/A	N/A	1	2			#DIV/0!	1	2	2	2	3	105	5	2	3	2	2	2	2	2	2	2	Losartan, Metroprolol, Nifedipino, Colistina, Tiigeciclina, Anfotericina B					3	3	5199	7.44
160	85	1	14048105	2020-08-01	2020-08-02	15	1	1	2	5	2	2	1		2	N/A	N/A	1	2			#DIV/0!	1	1	2	2	4	79	5	1	2	2	1	2	2	2	1	2	Enoxaparina/ Paracetamol/ Acido acetilsalicílico/ Enalapril					3	3	1286.4	14.21
161	28	2	19107008	2020-07-31	2020-07-31	13	2	1	1	5	2	2	1		3	N/A	N/A	1	2			#DIV/0!	1	1	2	2	2	75	5	1	2	2	2	2	2	2	1	1	Enoxaparina/Metoprolol/Ninfedipino/Eritropoyetina/ Paracetamol/Meropenem/ Linezolid/ Gluconato					3	3	1804	2.9	4.06	4.24
162	32	1	20039374	2020-08-01	2020-08-01	9	2	2	2	5	2	2	2		2	N/A	N/A	2	1			#DIV/0!	1	2	1	2	1	84	2	2	3	2	1	2	2	2	1	2	Enoxaparina/ Paracetamol/ Metamizol/ Ceftriaxona/ Propofol/ Fentanil/ Heparina					3	3	1370	13.16		13.22
163	55	2	20038836	2020-07-28	2020-07-28	11	1	2	1	5	2	2	2		2	N/A	N/A	2	2			#DIV/0!	1	2	1	1	2	109.3	5	2	3	2	2	2	2	2	1	2	Enoxaparina, paracetamol					3	3	2365.6		12.94	13.47
164	48	1	19119007	2020-07-28	2020-07-28	21	1	2	2	5	2	2	1		2	N/A	N/A	1	2			#DIV/0!	1	2	1	2	3	70	4	2	3	2	2	2	2	2	1	2	Enoxaparina, Paracetamol					3	3		7.43		7.16
165	52	2	20039855	2020-08-04	2020-08-04	55	1	2	2	5	1	2	2	2	2	N/A	N/A	2	2	65	1.77	20.7476	1	3	2	1	3	90	5	2	3	2	2	2	2	2	1	2	Enoxaparina/Meropenem/Paracetamol/Salbutamol/ Fluticasona/Bromuro de ipratropio	0.03	193	369		3	3	1051.1	5.24
166	53	1	20029490	2020-08-05	2020-08-05	3	2	2	2	5	2	2	2		2	0.79	2020-05-22	2	2			#DIV/0!	1	3	2	2	4	66	5	2	3	2	2	2	2	2	1	1	Piperacilina-Tazobactam, Enoxaparina	0.03	1391			3	3	912	13.55
167	45	2	20004849	2020-08-05	2020-08-05	14	2	2	2	5	2	2	1		2	13.45	2020-01-18	1	2			#DIV/0!	1	2	2	2	3	75	5	2	3	2	2	2	2	2	1	1	Piperacilina-Tazobactam, Fluconazol, Mupirocina					3	3			7.47
168	23	2	16143599	2020-08-06	2020-08-06	9	2	1	2	5	2	2	1		2	N/A	N/A	1	2			#DIV/0!	1	3	1	2	3	85	1	2	3	2	2	2	2	2	1	2	Piperacilina-Tazobactam, Enoxaparina					3	3	5889	7.9	6.36	7.35
169	71	2	20039964	2020-08-05	2020-08-05	18	2	2	1	5	2	2	2		2	N/A	N/A	2	2			#DIV/0!	1	2	2	2	1	81	1	2	3	2	1	2	2	2	1	2	Ceftriazona/Enoxapari na, Paracetamol	0.03	685	415		3	3	914			13.02
170	63	2	20040280	2020-07-08	2020-08-05	1	2	1	2	5	1	2	2		2	N/A	N/A	2	2			#DIV/0!	2	4	4	2	4	141	5	2	3	2	1	2	2	2	1	2	Enoxaparina/ Ceftriaxona/ Amlodipino	0.03	585	12		3	3		16.88
171	80	2	6052079	2020-08-07	2020-08-07	11	2	2	2	5	2	2	2		2	N/A	N/A	2	1			#DIV/0!	1	3	1	2	1	93.3	5	2	3	2	1	2	2	2	1	1	Enoxaparina/Piperacilina/ Tazobactam/ Paracetamol/ Omeprazol					3	3	253.3	10.16		9.68
172	55	1	6053860	2020-08-06	2020-08-06	5	1	2	1	5	2	2	2		2	N/A	N/A	2	2			#DIV/0!	2	1	3	2	4	93.3	5	2	3	2	2	2	2	2	1	2	Enoxaparina/Paracetamol/ Piperacilina Tazobactam/ Insulina/Omeprazol/ Diazepam	0.03	1645	288		3	3		27.17
173	47	2	6053734	2020-08-12	2020-08-07	3	2	2	2	5	2	2	2		2	0.9	2020-07-13	2	2			#DIV/0!	1	2	3	2	4	98	5	2	3	2	1	2	2	2	1	2	Enoxaparina/ Ceftriaxona/Paracetamol	0.03	623	21		3	3	1103.1	15.17	15.19
174	74	2	20040709	2020-08-11	2020-08-11	15	2	2	2	5	2	2	2		2	N/A	N/A	2	2			#DIV/0!	2	4	3	2	4	91	5	2	3	2	1	2	2	2	1	2	Enoxaparina/ ceftriaxona/ paracetamol					3	3		15.1	14.84
175	67	1	15132767	2020-08-11	2020-08-08	30	1	1	2	5	2	2	2		2	N/A	N/A	2	2			#DIV/0!	1	3	3	2	4	76.6	5	2	3	2	1	2	2	2	2	2	Enoxaparina/ Ceftriaxona/ Paracetamol					3	3	325.7	16.2
176	55	1	6054532	2020-08-15	2020-08-15	5	1	1	2	5	2	2	2		2	N/A	N/A	2	2			#DIV/0!	2	4	3	2	4	78	5	2	3	2	1	2	2	2	1	2	Enoxaparina, paracetamol	0.03	510	75		3	3	165	16.23
177	46	1	9063309	2020-08-15	2020-08-15	3	1	1	2	5	2	2	2		2	N/A	N/A	2	1			#DIV/0!	2	4	3	2	4	74	5	2	3	2	2	2	2	2	1	2	Losartan, Ceftriaxona, Paracetamol	0.03	224	14		3	3	241	12.89
178	73	1	20041405	2020-08-15	2020-07-28	6	3	3	2	5	2	2	2		2	N/A	N/A	2	2			#DIV/0!	2	4	2	2	4	88	5	2	3	2	2	2	2	2	2	2	Enoxaparina, Piperacilina-Tazobactam, Paracetamol	0.03	3625	188		3	3	282	13.67
179	48	2	18065704	2020-08-10	2020-08-10	12	1	1	2	5	2	2	1		2	7.69	2020-06-18	1	1			#DIV/0!	1	3	1	2	3	100.6	5	1		2	2	2	2	2	1	1	ENOXAPARINA/ CEFTRIAXONA / DEXAMETASONA / METOPROLOL	0.03	2265	132		3	3	519.7	7.39		7.78
180	90	1	20041904	2020-08-18	2020-08-18	4	2	2	2	5	2	2	2		2	NA	NA	2	2			#DIV/0!	2	1	4	2	1	93	5	2	3	2	1	2	2	2	1	2	Enoxaparina/ Ceftriaxona/ Paracetamil/ Dropropizina	0.1	734	90		3	3		13.18
181	71	2	19043652	2020-08-15	2020-08-15	5	2	2	1	5	1	2	2		2	NA	NA	2	1			#DIV/0!	2	1	3	2	2	96	5	2	3	2	1	2	2	2	1	2	Enoxaparina/Troferit/Paracetamol/ Losartan/Insulina					3	3	593.8	13.14
182	30	2	9007067	2020-08-19	2020-08-19	11	2	2	2	5	2	2	2	2	2	NA	NA	2	2	75	1.7	25.9516	2	1	3	2	4	95	5	2	3	2	1	2	2	2	1	2	Enoxaparina/Paracetamol/ Diazepam/ Lactulosa/ Tizanidina/ Baclofeno/ Ceftriaxona/ Enalapril/ Ninfedipino/ Dropropizina					1	3	1228	15.83
183	31	2	18081346	2020-08-21	2020-08-21	1	2	2	2	5	2	2	2		2	0.75	2020-07-29	2	2			#DIV/0!	2	4	4	2	4	96.6	5	2	3	2	1	2	2	2	1	2	PARACETAMOL / ENOZAPARINA / CEFTRIAXONA					3	3	503.5	15.34
184	51	1	20041368	2020-08-15	2020-08-15	13	1	1	2	1	2	2	2		2	NA	N/A	2	2			#DIV/0!	1	1	2	2	4	73.33	5	1	3	2	1	2	2	2	1	2	Ennozaparina/ ceftriaxona/ paracetamol/ insulina / pregabalina/ clonazepam	<0.03	510	201		3	3	85.7	10.65
185	67	2	14003739	2020-08-18	2020-08-18	30	2	2	2	5	2	2	2	2	2	NA	NA	2	2	67	1.67	24.0238	1	2	2	2	4	98.66	2	2	3	2	1	2	2	2	1	2	PARACETAMOL/ DROPROPIZINA/ CEFTRIAXONA / ENOXAPARINA	0.03	480	352		3	3	1087.1	13.42	13.13	13.3
186	55	2	20039818	2020-08-14	2020-08-14	11	1	1	2	5	2	2	1		2	8.21	2020-08-04	1	2			#DIV/0!	1	1	3	2	1	106.6	5	1	3	2	2	2	2	2	1	1	Eritropoyetina/ lactulosa/ paracetamol/ insulina glargina					3	3	1500		10.66
187	45	2	20041689	2020-08-18	2020-08-17	6	2	2	2	5	2	2	2		2	NA	NA	2	2			#DIV/0!	2	4	3	2	4	80	5	2	3	2	1	2	2	2	1	2	Enoxaparina/ paracetamol / omeprazol					3	3	1500		13.25
188	27	1	7023078	2020-08-18	2020-08-18	13	2	2	2	5	2	2	1	2	2	11.62	2020-02-11	1	1	71	1.4	36.2245	2	4	4	2	3	99	5	2	3	2	1	2	2	2	1	2	Eritropoyetina/ Enoxaparina/ Ceftriaxona/ Paracetamol/ Metoclopramida/ Nifedipino	0.03	631	15935		3	3	874	10.31		8.8
189	88	2	12060469	2020-08-22	2020-08-18	12	2	2	1	5	2	2	2		2	1.08	2020-08-12	2	2			#DIV/0!	1	2	2	2	4	92	5	1	2	2	1	2	2	2	1	2	Enoxaparina/ Omeprazol/ Ceftriaxona/ Salbutamol/ Enalapril	0.03	1342	369		3	3	327.2	12.6
190	69	2	20042771	2020-08-24	24/0/2020	17	1	1	2	5	1	2	2	2	2	NA	NA	2	2	71	1.7	24.5675	1	3	1	1	3	94	5	2	3	2	1	2	2	2	1	2	Enoxaparina/ Ceftriaxona/ Paracetamol/ Insulina glargina	0.03	2088	111		3	3	1447.4	14.34		14.77
191	71	1	9064161	2020-08-20	2020-08-20	18	2	2	2	5	2	2	2		2	0.77	2020-08-13	2	2			#DIV/0!	1	3	2	2	4	99	5	2	3	2	2	2	2	2	1	1	Enoxaparina/ Levotiroxina/ Duloxetina/ Alprazolam/ Olanzapina/ Amitriptilina/ Paracetamol/ Furosemida	0.03				3	3	871	13.07
192	52	2	19004644	2020-08-23	2020-08-23	9	1	1	2	5	2	2	1		2	9.43	2020-05-02	1	2			#DIV/0!	2	4	3	2	3	66	5	2	3	2	1	2	2	2	1	1	Enoxaparina/ Ertapenem/ Vancomicina/ Paracetamol/ Nifedipino/ Insulina Glargina/ Fluconazol/ Mupirocina	0.42	4075	3500		3	3	1233.5	12.56		13.4
193	84	2	6051027	2020-08-19	2020-08-20	9	1	1	1	5	1	2	1		2	1.47	2020-01-16	2	2			#DIV/0!	1	4	2	2	1	95	5	2	3	2	2	2	2	2	1	2	Enoxaparina/ Ceftriaxona/ Clindamicina/ Paracetamol/ Enalapril/ Nifedipino/ Insulina Glargina	0.03	3000	590		3	3	410		12.52
194	58	1	11116550	2020-08-20	2020-08-25	19	2	2	2	5	2	2	2		2	NA	NA	2	1			#DIV/0!	1	4	4	2	4	73.33	5	2	3	2	1	2	2	2	1	2	Enoxaparina / Ceftriaxona / Paracetamol	>0.03	794	270		Trazas	5	394
195	81	2	20042481	2020-08-23	2020-08-23	7	2	2	2	5	2	2	2		2	NA	NA	2	2			#DIV/0!	2	4	3	2	4	80.66	5	2	3	2	2	2	2	2	1	2	Enoxaparina/ Piperaciclina / tazobactam / paracetamol / insulina glargina	<0.03	822	445		Trace	Neg	1240		13.78
196	57	1	20042607	2020-08-24	2020-08-14	13	2	2	1	5	2	2	2		2	NA	NA	2	2			#DIV/0!	1	4	2	2	4	90.33	5	2	3	2	2	2	2	2	1	2	Enoxaparina / paracetamol / ceftriaxona / claritromicina	0.03	4657					236.6	12.74
197	60	2	16054062	2020-08-21	2020-08-24	14	1	1	2	5	2	2	2		2	NA	NA	2	2			#DIV/0!	1	4	2	2	2	101	5	1	2	2	1	2	2	2	1	1	Enoxaparina/ Paracetamol/ Ceftriaxona/ Nifedipino/ Furosemida	0.03	3194	1443		3	3	805.3	8.61		9.38
198	63	2	20043085	2020-08-26	2020-08-18	22	1	1	2	5	2	2	2		2	NA	NA	2	1			#DIV/0!	1	3	1	2	2	73	1	2	3	2	2	2	2	2	1	1	Enoxaparina/ Paracetamol/ Furosemida/ Gluconato de Ca/ Piperacilina Tazobactam					3	3	1500	14.21	13.3	12.64
199	29	2	20002072	2020-08-26	2020-08-26	8	2	1	2	5	2	2	1		2	NA	NA	1	2			#DIV/0!	2	4	3	2	3	94	5	2	3	2	2	2	2	2	1	1	Eritropoyetina/ Paracetamol/ Nifedipino/ Meropenem/ Metoclopramida					3	3	95.7	10.57
200	76	2	6051486	2020-08-27	27/0/2020	2	1	1	2	5	2	2	2		2	NA	NA	2	1			#DIV/0!	2	4	3	2	4	90	5	2	3	2	1	2	2	2	2	2	Omeprazol/ Paracetamol	0.03	5000	100		3	3	527.2	13.6	10.07
201	53	1	20039739	2020-08-21	2020-08-22	13	2	2	2	5	2	2	2		2	0.82	2020-08-17	2	2			#DIV/0!	2	4	3	2	4	93	5	2	3	2	2	2	2	2	1	2	Enoxaparina/ Omeprazol/ Paracetamol/ Piperacilina/ Losartán/ Nifedipino					1	2	187	11.24		9.97
202	69	1	20042927	2020-08-28	2020-08-25	10	2	2	2	5	2	2	2		2	NA	NA	2	1			#DIV/0!	1	4	2	2	4	90	5	2	3	2	2	2	2	2	1	1	Enoxaparina/ Paracetamol/ Ceftriaxona/ Tiamina/ Furosemida/ Morfina					3	3	451
203	71	2	20042154	2020-08-30	2020-08-29	8	2	1	2	5	2	2	2		2	1.07	2020-08-20	2	2			#DIV/0!	2	4	3	2	4	70	5	1	3	2	2	2	2	2	1	2	Paracetamol / omeprazol/ meteoprolol /enalapril/ DFH/ piracetam / haloperidol /meropenem/ sulfato de Mg/ hidraec								11.65
204	79	2	20043509	2020-08-29	2020-08-29	11	2	2	2	5	2	2	2		2	NA	NA	2	2			#DIV/0!	1	2	3	2	4	81	5	2	3	2	1	2	2	2	1	2	Enoxaparina/ Paracetamol					3	3	438.1			13
205	47	2	20042469	2020-08-29	2020-08-29	9	1	2	1	5	2	2	2	2	2	NA	NA	2	2	80	1.77	25.5354	2	4	3	2	2	103	5	2	3	2	2	2	2	2	1	1	Enoxaparina/ Piperacilina/ Tazobactam/ Paracetamol/ Furosemida/ Insulina Glargina/ Nifedipino					3	3	737.1	7.62	9.61	8.79
206	61	2	18120566	2020-08-29	2020-08-28	9	1	2	1	5	2	2	2		2	0.77	2020-02-05	2	3			#DIV/0!	2	4	3	2	4	83.3	5	2	3	2	2	2	2	2	1	2	Enoxaparina/ Omeprazol/ Insulina Glargina/ Sertralina/ Risperidona					2	2	317			7.22
207	62	2	20043447	2020-08-29	2020-08-29	6	2	2	2	5	2	2	2		2	NA	NA	2	3			#DIV/0!	2	4	3	2	4	93	5	2	3	2	2	2	2	2	1	2	Enoxaparina/ Paracetamol/ Felodipino/ Candesartán/ Glargina					3	3	731	14.32
208	52	2	17102224	2020-08-28	2020-08-28	6	1	1	2	5	2	2	1	2	2	7	2020-01-07	1	2	59	1.55	24.5578	1	3	2	2	2	96	5	2	3	2	2	2	2	2	1	2	Heparina/ Omeprazol/ Meropenem/ Vancomicina/ Glargina	0.03	500	16116		1	1		6.44	9.51	9.29
209	24	2	20040294	2020-08-28	2020-08-28	7	2	2	2	5	2	2	1	2	2	NA	NA	2	2	71	1.67	25.4581	1	2	2	2	2	111	5	2	3	2	2	2	2	2	1	1	Heparina/ Furosemida/ Paracetamol/ Espironolactona/ Nifedipino/ Metoprolol/ Prazosin/ Hidralazina/ Piperacilina/ Tazobactam					1	1				5.05
210	70	2	20043245	2020-08-28	2020-08-27	20	2	2	2	5	2	2	2	2	2	NA	NA	2	2	54	1.61	20.8325	1	3	1	2	2	96	2	2	3	2	2	2	2	2	1	2	Propofol/Fentanilo/ Midazolam/ Insulina rápida/ Heparina/ Norepinefrina/ Vasopresina/ Enoxaparina/ Piperacilina/ Tazobactam	0.41	335	1135		2	1		13.73	13.83	13.06
211	63	2	20043129	2020-08-27	2020-08-27	17	2	2	2	5	2	2	2	2	2	NA	NA	2	2	66	1.64	24.539	1	3	2	2	3	88	5	2	3	2	1	2	2	2	1	2	Enoxaparina/ Paracetamol/ Omeprazol/ Ceftriaxona	0.33	2136	2979		3	3	314.9		14.9	15.23
212	45	2	6050876	2020-09-03	2020-08-27	5	2	2	2	5	2	2	2		2	NA	NA	2	3			#DIV/0!	2	4	5	2	4	90	5	2	3	2	1	2	2	2	1	2	Enoxaparina/ Paracetamol	0.21	100	94		3	3	1133.3	15.73
213	41	2	20044136	2020-09-02	2020-08-24	20	1	2	2	5	2	2	2	2	2	NA	NA	2	1	135	1.75	44.0816	1	4	1	2	4	103	1	2	3	2	2	2	2	2	1	2	Propofol/ Fentanil/ Cisatracurio/ Ketamina/ Midazolam/ Heparina/ Enoxaparina/ Paracetamol	0.03	538	295		3	3	409.8		11.41	10.68
214	36	1	7038144	2020-08-31	2020-08-31	29	2	2	2	5	2	2	2	2	2	NA	NA	2	1	125	1.74	41.2868	1	4	2	2	4	100	5	2	3	2	1	2	2	2	1	2	Propofol/ Fentanil/ Cisatracurio/ Heparina/ Enoxaparina/ Paracetamol					3	3	63.2	13.38
215	94	1	20044501	2020-09-04	2020-09-02	12	2	2	1	5	2	2	2	2	2	NA	NA	2	2	66	1.6	25.7812	1	3	2	2	3	70	5	2	3	2	1	2	2	2	1	2	Enoxaparina / Omeprazol/ Piperaciclina/ tazobactam	0.03	3436	1642				1344.9	10.88
216	44	2	20044181	2020-09-03	2020-09-03	6	2	2	2	5	2	2	2	2	2	NA	NA	2	2	79	1.66	28.6689	1	4	3	2	4	80	5	2	3	2	1	2	2	2	1	2	Enoxaparina / Piperaciclina / Tazobacta/ Paracetamol	0.03	269	49				1680.5	15.19
217	66	1	9063472	2020-09-02	2020-08-31	11	1	1	2	5	2	2	2	2	2	NA	NA	2	2	60	1.64	22.3081	1	2	2	1	4	102.33	5	2	3	2	2	2	2	2	2	2	Enoxaparina / Omeprazol/ Meropenem/ Tigeciclina / caspofugina / paracetamol					3	3	2195	8.87		11.56
218	46	1	19018410	2020-09-05	2020-09-05	10	2	2	2	5	2	2	2	2	2	NA	NA	2	1	104	1.69	36.4133	1	1	2	2	4	76	5	2	3	2	2	2	2	2	1	2	Levotiroxina, Ceftriaxona, Enoxaparina	0.03		25		3	3	248.2	14.95		13.85
219	46	2	7024811	2020-09-07	2020-08-30	7	1	2	2	5	2	2	2	2	2	1.04	2020-02-05	2	3			#DIV/0!	1	3	2	2	4	78	5	2	3	2	1	2	2	2	1	2	Enoxaparina, Ceftriaxona	0.03	2261	92		3	3	1500	14.3
220	56	2	20041745	2020-09-09	2020-09-05	10	1	1	1	5	2	2	1	2	2	NA	NA	2	2	67	1.7	23.1834	1	1	2	2	3	81	5	2	3	2	2	2	2	2	1	1	Metoprolol, Eritropoyetina, Enalapril	0.03	3927	35000		3	3		8.94	9.63
221	55	1	20045357	2020-09-09	2020-09-05	9	2	2	2	5	2	2	2	2	2	NA	NA	2	1	79	1.5	35.1111	1	2	2	2	4	74	5	2	3	2	2	2	2	2	1	2	Enoxaparina, Ceftriaxona, Levotiroxina	0.03				3	3	176.5	12.62
222	30	2	20042328	2020-09-09	2020-09-06	16	2	1	2	5	2	2	1	1	2	NA	NA	1	2	61	1.65	22.4059	1	3	1	2	3	68	4	2	3	2	2	2	2	2	1	1	Enoxaparina, Nifedipino, Meropenem, Linezolid					3	3	1745			6.63
223	35	2	19108813	2020-09-13	2020-09-13	9	2	1	2	5	2	2	1	2	2	NA	NA	1	2	80	1.8	24.6914	2	4	3	2	3	84	5	2	3	2	2	2	2	2	1	1	Eritropoyetina/ Losartán/ Metoprolol/ Nifedipino/ Bicarbonato/ Meropenem/ Paracetamol					3	3
224	74	2	16104210	2020-09-11	2020-09-11	11	2	1	1	5	2	2	1	2	2	NA	NA	1	2	60	1.6	23.4375	2	4	2	2	3	90	1	2	3	2	1	2	2	2	1	1	Piperacilina/ Tazobactam/ Enoxaparina/ Acido valproico					3	3	91.8		9.06
225	42	2	20046358	2020-09-15	2020-09-15	7	2	1	2	1	1	1	2	2	2	NA	NA	2	3			#DIV/0!	2	4	3	2	4	98	5	2	3	2	2	2	2	2	1	2	Enoxaparina/ Paracetamol/ Enalapril	0.04	666	33		3	3	1124.9	16.18
226	72	2	14079361	2020-09-14	2020-09-14	5	1	1	1	5	1	1	1	2	2	NA	NA	2	2	79	1.66	28.6689	1	3	1	2	3	98	1	1	2	2	2	2	2	2	1	2	Enoxaparina/ Omeprazol/ Meropenem/ Atorvastatina/ ASA/ Paracetamol					3	3	750	15.97	12.88	12.83
227	72	2	20045643	2020-09-10	2020-09-10	19	2	2	2	5	2	2	2	2	2	NA	NA	2	2	75	1.7	25.9516	2	4	2	2	4	101	5	2	3	2	1	2	2	2	1	2	Enoxaparina/ Paracetamol/					3	3	1389	15.8
228	69	2	20045406	2020-09-10	2020-09-10	10	2	2	2	5	2	2	2	2	2	NA	NA	2	1	99	1.8	30.5556	1	3	2	2	4	93	5	2	3	2	1	2	2	2	1	2	Enoxaparina/ Paracetamol/ Ceftriaxona					3	3	921
229	61	2	20046276	2020-09-15	2020-09-15	7	2	2	2	5	2	2	2	2	2	NA	NA	2	1	99	1.75	32.3265	2	4	3	2	4	83	5	2	3	2	2	2	2	2	1	2	Paracetamol/ Haloperidol/ Omeprazol/ Ceftriaxona					3	3	499.1	9.6		9.89
230	62	2	11056128	2020-09-14	2020-09-14	6	1	1	2	5	2	2	1	2	2	NA	NA	1	2	80	1.85	23.3747	1	4	3	2	3	83	5	2	3	2	2	2	2	2	1	1	Enoxaparina/ Piperacilina/ Tazobactam/ Eritropoyetina					3	3	1442	9.05	9.32
231	37	2	16152190	2020-09-14	2020-09-14	13	2	2	2	5	2	2	2	2	2	1	2020-09-07	2	2	90	1.75	29.3878	1	3	1	2	4	67.66	4	2	3	2	2	2	2	2	1	1	Meropenem/ Paracetamol/ Omeprazol / enoxaparina/ atracurio/ heparina/ fentanil/ ketamina/ propofol					3	3	1215	14.47
232	66	2	20044752	2020-09-06	2020-09-06	27	2	2	2	5	2	2	2	2	2	NA	NA	2	1	88	1.68	31.1791	1	3	1	2	2	95	1	2	3	2	2	2	2	2	1	2	Atracurio/ heparina/ insulina rapida / enoxaparina / meropenem/ linzolid								14.2		14.55
233	75	1	17083815	2020-09-16	2020-09-16	6	1	1	2	5	2	2	2	2	2	NA	NA	2	3			#DIV/0!	1	1	3	2	4	88	5	2	3	2	2	2	2	2	1	1	Enoxaparina, paracetamol					2	2	232.6	11.14
234	78	2	20046830	2020-09-17	2020-09-17	9	2	2	2	5	2	2	2	2	2	NA	NA	2	2	80	1.76	25.8264	1	1	3	2	4	74	5	2	3	2	1	2	2	2	1	1	Enoxaparina, paracetamol					3	3	928.7	14.12
235	66	1	20047148	2020-09-19	2020-09-09	29	2	2	2	5	2	2	2	2	2	NA	NA	2	1	82	1.6	32.0312	1	3	1	2	4	76	4	2	3	2	1	2	2	2	1	2	Enoxaparina, paracetamol, Ceftriaxona	0.03	1050		264	3	3	891.6	15.63		14.5
236	68	1	20047170	2020-09-20	2020-09-17	24	2	2	2	5	2	2	2	2	2	NA	NA	2	2	70	1.6	27.3437	1	3	1	2	2	66	1	2	3	2	2	2	2	2	1	2	Enoxaparina, Paracetamol, Piperacilina-Tazobactam	0.09	2602	2748		3	3	3169.3	15.6	13.68	12.2
237	69	1	6019384	2020-09-21	2020-09-17	5	2	2	2	5	2	2	2	2	2	0.65	2020-02-27	2	2	64	1.54	26.986	1	1	3	2	4	85	5	2	3	2	1	2	2	2	1	2	Enoxaparina, Omeprazol, Ceftriaxona					3	3	360.8	15.28
238	64	2	20046287	2020-09-23	2020-09-18	3	1	2	2	5	2	2	2	2	2	NA	NA	2	2	55	1.59	21.7555	2	4	5	2	4	83	5	2	3	2	2	2	2	2	2	2	ASA/ Atorvastatina/ Insulina Glargina					3	3		14.72	14.25
239	44	2	20046950	2020-09-18	2020-09-18	11	1	1	1	5	2	2	2	2	2	NA	NA	2	2	70	1.6	27.3437	1	1	2	2	1	107	5	1	2	2	2	2	2	2	1	2	Enoxaparina/ Paracetamol/ Dexametasona/ Ceftriaxona/ Losartán/ Insulina Glargina					2	2	1199.7	15.82
240	75	2	20047071	2020-09-19	2020-09-19	5	2	2	2	5	2	2	2	2	2	NA	NA	2	3			#DIV/0!	2	4	3	2	4	99	5	2	3	2	2	2	2	2	1	2	Enoxaparina/ Paracetamol					3	3	1599.5
241	74	2	6002106	2020-09-18	2020-09-18	6	2	1	1	5	2	2	2	2	2	1.14	2020-05-15	2	1	74	1.65	27.1809	2	4	3	2	4	67	5	2	3	2	1	2	2	2	1	2	Enoxaparina/ Paracetamol/ Ceftriaxona/ Enalapril					1	2	482.5	17.07
242	80	1	20046976	2020-09-18	2020-09-18	11	2	2	2	5	2	2	2	2	2	NA	NA	2	2	70	1.6	27.3437	1	3	2	2	1	85	5	2	3	2	2	2	2	2	1	2	Enoxaparina, paracetamol, Ceftriaxona					3	3	255	13.27
243	46	2	18101173	2020-09-19	2020-09-19	16	2	2	2	5	2	2	2	2	2	NA	NA	2	2	80	1.7	27.6817	1	3	1	2	4	65	1	2	3	2	2	2	2	2	1	2	Enoxaparina, paracetamol, Ceftriaxona					3	3	728.3	17.32	16.94	17.14
244	49	1	13059235	2020-09-21	2020-09-21	5	1	1	2	5	2	2	1	2	2	7	2020-03-06	1	2	50	1.74	16.5147	1	1	3	2	3	75	5	1	3	2	2	2	2	2	1	1	Heparina, Eritropoyetina, Piperacilina-Tazobactam, Metoprolol, Levotiroxicina, Enalapril					3	3				8.82
245	78	2	7003072	2020-09-21	2020-09-21	10	2	2	2	5	2	2	2	2	2	NA	NA	2	2	60	1.7	20.7612	1	1	2	2	4	76	5	2	3	2	1	2	2	2	1	1	Enoxaparina, Omeprazol, Ceftriaxona, Enalapril					3	3	1494.6	12.88
246	40	1	20045814	2020-09-23	2020-09-23	2	2	2	2	5	2	2	2	2	2	NA	NA	2	2	65	1.62	24.7676	2	4	4	2	4	83	5	2	3	2	2	2	1	2	2	2	Metrotexate/ Acido fólico/ Levotiroxina/ Lactulosa					3	3
247	41	1	20043753	2020-09-25	2020-09-25	4	2	2	2	5	2	2	2	2	2	1.01	2020-08-30	2	2	65	1.56	26.7094	2	4	5	2	4	74	5	2	3	2	2	2	2	2	1	2	Enoxaparina, paracetamol, Ceftriaxona					3	3		9.9
248	71	2	20047946	2020-09-23	2020-09-23	9	2	1	2	5	2	2	2	2	2	1.01	2020-08-31	2	2	70	1.68	24.8016	2	4	2	2	2	84	5	2	3	2	2	2	2	2	1	2	Enoxaparina/ ceftiaxona	0.03	606	1530		3	3	2954.9			8.69
249	62	2	6051907	2020-09-26	2020-09-14	6	2	2	2	5	2	2	2	2	2	NA	NA	2	2	82	1.69	28.7105	2	4	2	2	4	105.33	5	2	3	2	1	2	2	2	1	2	Omeprazol/ Paracetamol / ceftriaxona/ enoxaparina	<0.03	403	263		2	2	706.7			15.6
250	76	2	20047959	2020-09-23	2020-09-23	8	1	2	2	5	2	2	2	2	2	NA	NA	2	2	70	1.7	24.2215	2	4	3	2	3	72.66	5	2	3	2	2	2	2	2	2	2	Heparina/ Paracetamol/ clopidrogrel/ rosuvastatina// piperaciclina tazobactam/ metoprolol / isulina glargina	1.68	3.661	30.33		3	3
251	58	1	18050514	2020-09-23	2020-09-23	52	2	2	2	5	2	2	2	2	2	NA	NA	2	2	56.9	1.65	20.8999	1	3	1	2	3	77.33	4	2	3	2	2	2	2	2	1	2	Propofol/ fentanil/ heparina/ atracurio/ enoxaparina/ paracetamol/ levotiroxina/ piperaciclina tazobactam					3	3	930.9			12.2
252	64	1	5047201	2020-09-26	2020-09-26	14	2	2	2	5	2	2	2	2	2	0.63	2020-01-15	2	2	56	1.56	25.88	1	1	2	2	4	84.66	5	2	3	2	2	2	2	2	1	2	Enoxaparina/ Escitalopram/ Troferit/ Filgastrim/ Aciclovir/ Trimetoprim/ Sulfamnetoxazol/ Beyodecta/ Ácido fólico					3	3	590	11.88		10.94
253	71	1	5024297	2020-09-29	2020-09-29	4	2	1	2	5	2	2	2	2	2	NA	NA	2	1	94.5	1.56	38.8314	2	4	3	2	4	66	5	1	2	2	1	2	2	2	1	2	Enoxaparina/ Omeprazol/ Paracetamol/ Clonazepam/ Escitalopram					3	3	355.9	15.06
254	48	1	20048803	2020-09-28	2020-09-29	5	1	1	2	2	2	2	2	2	2	NA	NA	2	3			#DIV/0!	2	4	3	2	4	74.6	5	2	3	2	2	2	2	2	1	2	Enoxaparina/ Losartán/ Ceftriaxona/ Paracetamol/ Insulina Glargina					3	3	628.9	16.32
255	38	1	9101882	2020-09-29	2020-09-29	7	2	2	2	5	2	2	2	2	2	0.82	2020-09-14	2	1	90	1.71	30.7787	2	4	3	2	4	76.3	5	2	3	2	1	2	2	2	1	2	Enoxaparina/ Omeprazol/ Ceftriaxona/ Paracetamol/ Piperacilina/ Tazobactam					3	3	122.4	9.51
256	81	2	6024665	2020-09-29	2020-09-29	4	2	2	1	5	2	2	2	2	2	1.33	2020-09-20	2	1	80	1.6	31.25	2	4	3	2	1	76.6	5	2	3	2	2	2	2	2	1	2	Enoxaparina/ Omeprazol					3	3	246.8	12.64
257	66	2	20048384	2020-09-25	2020-09-25	18	2	2	2	5	2	2	2	2	2	NA	NA	2	2	69	1.65	25.3444	1	3	1	2	4	88.2	5	2	3	2	2	2	2	2	1	2	Enoxaparina/ Ceftriaxona/ Insulina Glargina/ Paracetamol	0.03	753	73		3	3	1185.6			13.5
258	94	2	15029793	2020-09-23	2020-09-29	24	2	2	2	5	2	2	2	2	2	NA	NA	2	1	68.5	1.59	27.0954	1	2	2	2	4	101.3	5	2	3	2	1	2	2	2	1	1	Enoxaparina/ Omeprazol/ Ceftriaxona/ Paracetamol/ Enalapril/	0.03	4344	1295		3	3	1087.7
259	40	2	20048598	2020-09-27	2020-09-27	7	2	2	2	5	2	2	2	2	2	NA	NA	2	3			#DIV/0!	2	4	5	2	4	103	5	2	3	2	2	2	2	2	1	1	Enoxaparina/ Paracetamol/ Ceftriaxona/ Insulina Glargina	0.03	5000	406		3	3	1290.2	14.81
260	76	2	9168223	2020-09-27	2020-09-27	10	2	1	2	5	1	2	2	2	2	NA	NA	2	2	74	1.66	26.8544	2	4	2	2	4	93.3	5	1	2	2	2	2	2	2	1	2	Enoxaparina/ Paracetamol/ Ceftriaxona/ Enalapril	0.03	769	23		1	1		16.23
261	59	1	12165932	2020-09-27	2020-09-27	18	2	2	2	5	2	2	2	2	2	NA	NA	2	2	56	1.64	20.8209	1	2	1	2	4	88	4	2	3	2	2	2	2	2	1	2	Enoxaparina/ paracetamol/ ceftriaxona/claritromicina	0.07	2258	7575		1	3	504.5	13.93	13.5	13.07
262	32	1	16050917	2020-10-02	2020-09-25	5	1	1	2	5	2	2	1	2	2	1.62	2020-01-29	1	2	78	1.62	29.7211	2	4	4	2	3	110	5	2	3	2	2	2	2	2	2	2	Enoxaparina/ piperaqciclina/tazobactam,/ losartan/ metoprolol/ paracetamol					3	3	308.9	9.69
263	16	1	20048894	2020-10-01	2020-10-01	3	2	2	2	5	2	2	2	2	2	NA	NA	2	2	65	1.55	27.0552	2	4	5	2	4	96.66	5	1	3	2	2	2	2	2	2	2	Enoxaparina/ omeprazol/ losartan / nifedipino/ paracetamol/ levetiracetam/ piperaciclina tazobactam					3	3			10.16
264	49	2	20048628	2020-09-28	2020-09-28	5	2	2	2	5	2	2	2	2	2	NA	NA	2	1	110	1.7	38.0623	1	3	1	2	4	100	5	2	3	2	2	2	2	2	2	2	Enoxaparina/ ceftriaxona/ claritromicina					3	3		15.05	14.8	14.1
265	58	2	20048530	2020-09-27	2020-09-27	15	1	1	1	5	2	2	2	2	2	NA	NA	2	1	101	1.74	33.3598	2	2	1	2	4	113	5	2	3	2	2	2	2	2	1	2	Enoxaparina/ paracetamol					3	3		15.92	13.38	13.36
266	33	2	20049350	2020-10-01	2020-10-01	11	2	2	2	5	2	2	2	2	2	NA	NA	2	2	70	1.62	26.6728	2	4	5	2	4	84	5	2	3	2	2	2	2	2	2	2	Paracetamol, Sertralina, Risperidona					2	2		15.27
267	69	2	6050708	2020-10-02	2020-10-01	4	2	2	1	5	2	2	2	2	2	0.98	2020-09-09	2	2	70	1.7	24.2215	1	1	3	1	2	68	5	2	3	2	2	2	1	2	2	2	Enoxaparina, Linezolid, Meropenem, Metformina, Paracetamol					3	3	1455	8.32	8.72
268	69	2	20049673	2020-10-03	2020-10-01	5	2	2	1	2	2	2	2	2	2	NA	NA	2	1	100	1.8	30.8642	1	1	2	2	4	74	5	2	3	2	2	2	2	2	1	2	Enoxaparina, Paracetamol	0.03	578	137		3	3	602	15.03
269	59	2	20045354	2020-09-23	2020-09-23	24	1	1	2	5	1	2	2	2	2	NA	NA	2	2	69.6	1.74	22.9885	1	3	1	2	2	88	4	1	2	2	2	2	2	2	1	2	Propofol, Midazolam/ Rocuronio/ Norepinefrina/ Omeprazol/ Enoxaparina/ ASA/ Meropenem/ Linezolid					3	3		11.46	10.74	9.3
270	66	1	20050047	2020-10-05	2020-10-05	4	2	1	2	5	2	2	2	2	2	NA	NA	2	3			#DIV/0!	2	4	3	2	1	91.33	5	1	2	2	2	2	2	2	1	2	Omeprazol / enoxaparina	0.03	318	853		3	3	399	15
271	54	1	20050101	2020-10-05	2020-10-05	15	1	1	2	5	2	2	2	2	2	NA	NA	2	1	76	1.5	33.7778	1	4	2	2	2	110	5	1		2	2	2	2	2	1	2	Enoxaparina/ omeprazol / ceftriaxona					3	3	1177.6
272	67	1	16070000	2020-10-07	2020-10-07	6	1	2	1	5	2	2	2	2	2	NA	NA	2	2	60	1.6	23.4375	2	4	2	2	1	83.3	5	2	3	2	2	2	2	2	1	2	Enoxaparina/ Ceftriaxona/ Levotiroxina/ Lactulosa/ Insulina Glargina					3	3	550.5	14.05
273	32	1	20050026	2020-10-05	2020-10-05	7	1	2	2	5	2	2	2	2	2	NA	NA	2	2	75	1.65	27.5482	1	3	2	2	4	84	5	2	3	2	2	2	2	2	1	2	Enoxaparina/ Omeprazol/ Insulina Glargina/ Paracetamol	0.03	442	67		1	2	98.1	12.2
274	79	2	17059080	2020-10-06	2020-10-07	7	2	1	2	5	1	2	2	2	2	NA	NA	2	1	70	1.6	27.3437	1	2	2	2	1	83.3	5	2	3	2	2	2	2	2	1	1	Enoxaparina/ Furosemida/ Paracetamol/ Ceftriaxona				1039	3	1	409	16.65		15.97
275	69	1	20046170	2020-10-02	2020-10-03	11	1	1	2	5	2	2	1	2	2	NA	NA	2	2	52	1.5	23.1111	1	3	2	3	3	80	5	2	3	2	2	2	2	2	1	1	Heparina/ Paracetamol/ Meropenem/ Linezolid/ Furosemida/ Eritropoyetina	0.03	3063	30574		1	1	2521		7.73
276	8	2	20050114	2020-10-05	2020-10-05	10	2	2	2	2	2	2	2	2	2	NA	NA	2	2	25.3	1.28	15.4419	2	4	4	2	4	85	5	2	3	2	2	2	2	2	2	2	Paracetamol / aspirina					3	3	236.9	13.17	11.06	9.59
277	56	2	11067013	2020-10-09	2020-10-09	6	1	1	2	5	2	2	1	1	2	1.86	2020-01-17	1	1	93	1.72	31.4359	2	4	4	2	3	93.3	5	2	3	2	2	2	2	2	2	2	Prednisona / micofenolato / ciclosporina / insuina / ondasentron / amlodipino / meropenem / paracetamol	0.03	1279	208		3	3
278	68	2	10069247	2020-10-04	2020-10-04	13	2	2	2	5	2	2	2	2	2	NA	NA	2	2	58.7	1.62	22.367	1	3	1	2	2	71.33	4	2	3	2	2	2	2	2	1	2	Insulina/ propofol/ enoxaparina/ meropenem/ linezolid					3	3		13.44	13.29	11.52
279	58	2	20049462	2020-10-01	2020-10-01	14	1	1	2	5	2	2	2	2	2	NA	NA	2	2	69	1.74	22.7903	1	4	2	2	4	94.6	5	1	2	2	2	2	1	2	2	2	Enoxaparina/ ceftriaxona/ atenolol	0.03	1100	350		3	3		16.78		15.43
280	57	1	20050045	2020-10-05	2020-10-05	26	2	1	2	5	2	2	2	2	2	NA	NA	2	2	47	1.55	19.563	1	2	1	2	2	100	5	2	3	2	2	2	2	2	1	2	ENOXAPARINA/ OMEPRAZOL	0.03	192	1611		3	3	735	16.01		14.91
281	32	2	20051329	2020-10-12	2020-10-12	3	2	2	2	4	2	2	2	2	2	NA	NA	2	3			#DIV/0!	1	1	3	2	1	76	5	2	3	2	2	2	2	2	1	2	Enoxaparina, Ceftriaxona					1	1	1500	14.36		13.64
282	82	2	8024170	2020-10-11	2020-10-12	18	1	1	2	5	2	2	2	2	2	NA	NA	2	2	58	1.6	22.6562	1	3	1	2	3	63	4	2	3	2	2	2	2	2	1	2	Enoxaparina, Paracetamol	0.03	1756	1830		2	2	785	13.3		12.77
283	32	2	16167263	2020-10-09	2020-10-09	10	1	1	2	5	2	2	1	2	2	20.5	2020-07-11	1	2	81	1.71	27.7008	1	1	3	2	1	65	5	2	3	2	2	2	2	2	1	1	Enoxaparina, Paracetamol, Meropenem, Linezolid	0.03	4855	35000		3	3	7500	9.05
284	42	1	10095090	2020-10-10	2020-10-10	13	1	1	2	5	2	1	2	2	2	1	2020-01-20	2	1	120	1.7	41.5225	1	1	3	2	3	85	5	2	3	2	2	2	2	2	1	1	Heparina, Piperacilina-Tazobactam, Levotiroxina, Alopurinol, Nifedipino, Enalapril, Atorvastatina, Cloratalidona	0.14	3044	35000		1	1	804	10.3
285	42	2	20051575	2020-10-13	2020-10-13	6	2	1	2	5	2	2	2	2	2	NA	NA	2	3			#DIV/0!	1	1	3	2	4	78	5	2	3	2	2	2	2	2	1	2	Enoxaparina, Nifedipino, Losartan, Omeprazol, Paracetamol	0.03	1937	11		3	3	823.1	16.13		16.7
286	51	2	20051645	2020-10-14	2020-10-14	8	2	2	2	5	2	2	2	2	2	NA	NA	2	3			#DIV/0!	1	2	2	2	4	76	5	2	3	2	2	2	2	2	1	2	Omeprazol, Enoxaparina, Ceftriaxona, Paracetamol	0.03	2069	5		2	2	1491.3
287	43	2	20052268	2020-10-17	2020-10-10	5	2	2	2	5	2	2	2	2	2	NA	NA	2	2	75	1.6	29.2969	1	2	2	2	4	70	5	2	3	2	2	2	2	2	1	2	Enoxaparina	0.03	381		5	3	3	1320	17.12
288	43	1	20051400	2020-10-12	2020-10-12	10	1	2	2	5	2	2	2	2	2	NA	NA	2	3			#DIV/0!	1	3	2	2	4	96.3	5	2	3	2	2	2	2	2	1	2	Enoxaparina/ Ceftriaxona	0.04	189	37		3	3	132	13.98
289	88	1	20052237	2020-10-16	2020-10-16	12	2	2	2	5	2	2	2	2	2	NA	NA	2	2	57	1.55	23.7253	1	2	2	2	4	78	5	2	3	2	1	2	2	2	1	2	Enoxaparina, Ceftriaxona	0.03	556		863	3	3	319	13.28
290	58	2	20052404	2020-10-17	2020-10-17	7	2	2	2	5	2	2	2	2	2	NA	NA	2	2	82	1.76	26.4721	1	2	2	2	4	81	5	2	3	2	2	2	2	2	1	2	Enoxaparina, Piperacilina-Tazobactam, Paracetamol	0.03	345	246		3	3	1263	16.37
291	62	2	20052414	2020-10-17	2020-10-17	16	2	2	2	5	2	2	2	2	2	NA	NA	2	1	105	1.72	35.4922	1	3	3	2	2	76	1	2	3	2	2	2	2	2	1	2	Enoxaparina, Ceftriaxona	0.03	139		5	3	3	2425	17.23
292	79	2	12200603	2020-10-18	2020-10-18	8	2	1	2	5	2	2	2	2	2	NA	NA	2	1	91	1.67	32.6294	1	1	3	2	3	84	5	2	3	2	2	2	2	2	2	2	Enoxaparina, Piperacilina-Tazobactam, Paracetamol	0.03	4098			1	1	694.2	14.3
293	59	1	7033198	2020-10-20	2020-10-18	4	1	1	2	5	2	2	1	2	2	NA	NA	1	1	70	1.5	31.1111	1	1	3	2	4	87	5	2	3	2	2	2	2	2	1	1	Enoxaparina, Levotiroxina, Ceftriaxona, Paracetamol					3	3	337.1
294	68	2	20051360	2020-10-19	2020-10-19	7	2	1	2	5	2	2	2	2	2	NA	NA	2	3			#DIV/0!	1	2	2	2	1	71	5	2	3	2	2	2	2	2	2	2	Losartan, Olanzapina, Piperacilina-Tazobactam, Enoxaparina		1937	11		3	3	131.1	6.4	7.39	8.66
295	48	2	20052589	2020-10-19	2020-10-19	6	2	2	2	5	2	2	2	2	2	NA	NA	2	3			#DIV/0!	2	4	3	2	4	82	5	2	3	2	1	2	2	2	1	2	Enoxaparina, Omeprazol, Piperacilina-Tazobactam, Paracetamol, Parecoxib	0.17	334	209		3	3	976	15.12		14.71
296	48	2	20052868	2020-10-20	2020-10-20	5	2	2	2	5	2	2	2	2	2	NA	NA	2	3			#DIV/0!	2	4	3	2	4	80	5	2	3	2	2	2	2	2	1	2	Enoxaparina, Omeprazol, Paracetamol, Dexketoprofeno	0.03	752		26	3	3	866	15.35
297	43	1	20049035	2020-10-21	2020-10-21	16	2	2	1	5	2	2	2	2	2	0.59	2020-10-02	2	1	102	1.65	37.4656	1	3	1	2	4	78	5	2	3	2	2	2	2	2	1	2	Enoxaparina, Tigeciclina, Colistina				337	3	3	837	10.92
298	43	2	20053097	2020-10-20	2020-10-16	8	2	2	2	5	2	2	2	2	2	NA	NA	2	3			#DIV/0!	2	4	3	2	4	94	5	2	3	2	1	2	2	2	1	2	Enoxaparina/ Ceftriaxona/Omeprazol/ Paracetamol/ Troferit					3	3	772.8	18.82		15.05
299	77	2	20053577	2020-10-23	2020-10-19	20	1	2	2	5	2	2	2	2	2	NA	NA	2	2	79	1.71	27.0169	1	2	1	2	2	88	1	2	3	2	2	1	2	2	1	2	Enoxaparina/ Ceftriaxona					3	3			9.26	9.46
300	59	1	20051147	2020-10-11	2020-10-11	34	2	2	2	5	2	2	2	2	2	NA	NA	2	1	120	1.5	53.3333	1	3	1	2	3	93	1	2	3	2	2	2	2	2	1	1	Heparina/ Meropenem/ Linezolid/ Gluonato de Calcio/ Furosemida		3189	9846		3	3	1000.3	13.93	14.26	13.71
301	79	2	11001583	2020-10-22	2020-10-22	7	2	2	2	5	2	2	2	2	2	NA	NA	2	3			#DIV/0!	1	1	3	2	4	74	5	2	3	2	2	2	2	2	1	2	Enoxaparina, Dexametasona, Ceftriaxona, Oseltamivir					3	3	534
302	72	2	20052698	2020-10-19	2020-10-19	10	1	2	1	5	2	2	2	2	2	NA	NA	2	2	72	1.77	22.9819	1	4	2	2	2	93.3	5	2	3	2	2	2	2	2	1	2	Enoxaparina/ Ceftriaxona/ Paracetamol / Omeprazol / Furo		924	507	507	3	3	1678.1	14.46
303	65	2	20053108	2020-10-20	2020-10-20	16	1	1	2	5	2	2	1	2	2	NA	NA	2	2			#DIV/0!	1	2	2	2	3	73.3	5	2	3	2	2	2	2	2	1	1	Enoxaparina/ Eritropoyetina/ Metroclopramida/ Piperaciclina Tazobactam/ Metoprolol	0.09	147			3	3	162.5	10.36	13.22
304	53	2	20053939	2020-10-24	2020-10-24	5	1	1	1	5	2	2	2	2	2	NA	NA	2	2	70	1.75	22.8571	1	1	2	2	1	76.3	5	2	3	2	2	2	2	2	1	2	Insulina / heparina/ enoxaparina/ paracetamol/ propofol/ atracurio					3	3		14.92	13.01	14.44
305	64	2	6056242	2020-10-27	2020-10-24	4	1	1	2	5	1	2	2	2	2	NA	NA	2	2	85	1.72	28.7317	2	4	5	2	4	88	5	2	3	2	1	2	2	2	1	2	Enoxaparina/ Ceftriaxona					3	3	1212
306	62	1	12080890	2020-10-23	2020-10-23	7	2	1	1	2	2	2	2	2	2	0.48	2020-10-08	2	1	71	1.48	32.4142	2	4	4	2	4	76	5	1	2	2	2	2	2	2	1	2	Enoxaparina/ Piperacilina Tazobactam/ Omeprazol/ Paracetamol	0.03	2940		49	3	3	165.4	8.49
307	30	2	18090169	2020-10-25	2020-10-25	10	2	1	1	5	2	2	1	2	2	19.19	2020-08-11	1	2	57	1.65	20.9366	2	1	2	2	3	102	5	2	2	2	1	2	2	2	1	2	HNF, Cefrtriaxona, Paracetamol, Metoprolol. Eritropoyetina. Nifedipino, Vancomicina	0.19	3538	35000		3	3	1200	10.26
308	61	2	20054308	2020-10-27	2020-10-24	16	1	2	2	5	2	2	2	2	2	NA	NA	2	2	58	1.63	21.83	1	2	1	2	4	97.33	1	2	3	2	1	2	2	2	1	2	Enoxaparina/ omeprazol/ ceftriaxona					3	3		16.64
309	68	2	16135068	2020-10-26	2020-10-26	11	2	2	2	5	2	2	2	2	2	1.33	2020-08-23	2	2			#DIV/0!	1	1	2	2	4	100	5	2	3	2	1	2	2	2	1	2	Enoxaparina/ Ceftriaxona					3	3		14.13
310	25	2	20054454	2020-10-27	2020-10-27	10	1	2	2	5	2	2	2	2	2	NA	NA	2	1	78	1.6	30.4687	1	1	2	2	3	106.6	5	2	3	2	1	2	2	2	1	2	Heparina/ Ceftriaxona/ Paracetamol					3	3	807.1	5.6		7.33
311	94	2	19089078	2020-10-28	2020-10-27	4	2	2	1	5	1	2	2	2	2	NA	NA	2	2	72.2	1.65	26.5197	1	1	2	2	4	83.33	5	2	3	2	2	2	2	2	1	2	Ceftriaxona/ Omeprazol/ Acido acetilsalicilico/ atorvastatina	0.03	5000		3850	3	3	349.8
312	88	2	20053761	2020-10-23	2020-10-23	12	1	2	2	5	2	1	2	2	2	NA	NA	2	2			#DIV/0!	1	4	3	1	4	70	5	2	3	2	2	1	2	2	1	2	Levofloxacino/ Enoxaparina		845	7123		3	3		13.42
313	61	1	19027093	2020-10-26	2020-10-26	5	2	2	2	2	2	1	2	2	2	NA	NA	2	1			#DIV/0!	2	4	3	2	4	66.6	5	2	3	2	1	2	2	2	1	2	Enoxaparina/ ceftriaxona/					3	3	148.4
314	62	1	20054707	2020-10-29	2020-10-28	11	1	2	2	5	2	2	2	2	2	NA	NA	2	3	60	1.6	23.4375	1	3	2	2	1	86.6	5	2	3	2	1	1	2	2	1	2	Enoxaparina/Omeprazol/ Insulina Glargina/ Ceftriaxona		1020			3	3	642.7		21.17	13.71
315	62	2	19072354	2020-10-28	2020-10-28	4	1	1	1	5	2	2	1	2	2	6	2020-03-16	1	2	82	1.73	27.3982	2	4	3	2	3	84	5	2	3	2	1	1	2	2	2	1	Eritropoyetina/ Omeprazol/ Paracetamol/ Ondasetrón/ Furosemida	0.03			34744	3	3	1128	10.14	8.62
316	76	1	20054482	2020-10-27	2020-10-27	7	1	1	2	5	2	2	1	2	2	NA	NA	1	1	73	1.5	32.4444	1	2	1	2	3	76	5	2	3	2	1	2	2	2	1	1	Heparina/ Ceftriaxona/ Furosemida/ Metoprolol					3	3		11.6
317	44	1	6051065	2020-11-02	2020-10-30	24	2	2	2	5	2	2	1	1	2	1.03	2020-01-20	2	2	50	1.55	20.8117	1	3	1	2	1	76	5	2	3	2	2	1	2	2	1	2	Enoxaparina/ Paracetamol	0.03	1000		5	1	1	1468	12.27
318	32	2	13046143	2020-11-04	2020-11-04	8	2	1	1	5	2	2	2	2	2	NA	NA	2	1	150	1.67	53.7846	1	2	1	2	2	88	5	2	3	2	2	2	2	2	1	2	Enoxaparina/ omeprazol / ceftriaxona					3	3	1092.7	14
319	19	2	#VALUE!	2020-11-03	2020-11-03	31	2	2	2	5	2	2	2	2	2	0.74	2020-09-18	2	2	58	1.75	18.9388	2	4	2	2	4	72	1	2	3	2	2	2	2	2	2	2	Morfina, Noreprinefrina, Ondasetrón, Meropenem, Linezolid, Omeprazol, Fluconazol.	0.03	4776		1774	2	1	4051.4	6.37	6.56	7.89
320	57	2	5043520	2020-11-04	2020-11-04	9	1	2	2	5	2	2	2	2	2	NA	NA	2	2	85	1.7	29.4118	2	4	3	2	1	72	5	2	3	2	1	1	2	2	1	2	Enoxaparina/ Omeprazol/ Insulina Glargina/ Ceftriaxona					3	3	153.1	10.49		11.24
321	80	2	20055368	2020-11-02	2020-10-28	16	2	2	2	5	2	2	2	2	2	NA	NA	2	2	75	1.7	25.9516	1	3	1	2	4	85	5	2	3	2	1	2	2	2	1	2	Enoxaparina/ Ceftriaxona					3	3	607.4	14.14		14.33
322	54	2	18066607	2020-11-04	2020-11-04	4	1	1	2	5	2	2	1	1	2	NA	NA	2	2	95	1.8	29.321	2	4	4	2	4	88	5	1	2	2	2	2	2	2	1	2	Enoxaparina/ Losart+an/ Insulina Glargina/ Bicarbonato de Na/ Alopurinol / Lacteol Fort
323	71	1	20055633	2020-11-04	2020-11-04	25	1	2	2	5	2	2	2	2	2	NA	NA	2	2	43.3	1.5	19.2444	2	4	1	2	1	76	5	2	3	2	2	2	2	2	1	2	Enoxaparina/ Piperacilina/ Tazobactam	0.03	3608		586	3	3
324	75	2	20055949	2020-11-05	2020-10-23	5	2	1	2	5	2	2	2	2	2	NA	NA	2	2	85	1.7	29.4118	1	3	1	2	3	85	5	1	2	2	2	2	2	2	1	2	Meropenem	0.22	5000		932	3	3	835	15.2		13.16
325	32	2	20055625	2020-11-03	2020-10-27	6	2	2	2	5	2	2	2	2	2	NA	NA	2	3			#DIV/0!	2	4	3	2	4	102	5	2	3	2	1	2	2	2	1	2	Enoxaparina	0.03	100		5	3	3	553
326	45	2	18091354	2020-11-09	2020-11-06	10	2	1	2	5	2	2	2	2	2	NA	NA	2	1	80	1.7	27.6817	1	4	3	2	4	79.33	5	1	2	2	2	2	2	2	1	2	Enoxaparina					3	3	641.3	16.43	16.94	17.07
327	84	1	20056296	2020-11-08	2020-11-08	33	2	1	2	5	2	2	2	2	2	NA	NA	2				#DIV/0!	1	4	2	2	4	105.33	5	1		2	2	2	2	2	1	2	Enoxaparina/ Losartan/ paracetamol/ Toferit	<0.03	2571		2337	3	3	116.2
328	45	2	6041310	2020-11-09	2020-11-09	5	2	2	1	5	2	2	2	2	1	NA	NA	2	2	65	1.78	20.5151	2	4	3	2	4	70	5	2	3	2	2	2	2	2	1	2	Enoxaparina/ fluconazol/ trimetroprim/ sulfametoxazol					3	3	799.7	13.81
329	63	2	15093799	2020-11-09	2020-11-09	7	1	1	1	5	2	2	2	2	2	NA	NA	2	1	85	1.75	27.7551	2	4	3	2	1	95.33	5	1	2	2	2	2	2	2	1	2	Enoxaparina/ nifedipino					3	3	488.8	12.65		35.36
330	73	2	16158960	2020-11-10	2020-11-10	15	2	2	2	5	2	2	2	2	2	0.64	2020-10-21	2	2	45	1.65	16.5289	2	4	3	2	4	76.66	5	2	3	2	2	2	2	2	1	2	Enoxaparina/ meropenem/ linezolid	0.03	4409		2179	3	3	280.7	11.06		10.88
331	67	2	20056617	2020-11-11	2020-11-10	11	2	2	2	5	2	2	2	2	2	NA	NA	2	2	75	1.7	25.9516	2	4	2	2	4	81	5	2	3	2	2	2	2	2	1	2	Enoxaparina, Ceftriaxona	0.03	1669			3	3	1079.8	13.72	12.63	13.49
332	32	1	20009192	2020-11-11	2020-11-07	10	2	1	2	5	2	2	1	2	2	NA	NA	1	2	52	1.5	23.1111	2	4	2	2	3	76	5	1	3	2	2	2	2	2	1	2	Heparina, Mupirocina 2%, Furosemida, Nifedipino, Enalapril, Espironolactona, Fluconazol					3	3		8.19	7.9
333	77	2	5045211	2020-11-05	2020-11-05	13	1	2	1	5	2	2	2	2	2	NA	NA	2	2	64	1.6	25	1	2	2	2	4	79	5	2	3	2	2	2	2	2	1	2	Enoxaparina, Senosidos AB					3	3	272.1		11.74
334	63	1	20056231	2020-11-08	2020-11-08	10	1	1	1	2	2	2	2	2	2	NA	NA	2	1	85	1.6	33.2031	1	1	2	1	4	84	5	2	2	2	2	2	2	2	1	2	Enoxaparina, Losartan, Metoprolol, Atorvastatina, Salbutamol					3	3	317.1
335	28	1	13191510	2020-11-09	2020-11-09	11	2	1	2	5	2	2	1	1	2	NA	NA	1	2	59	1.6	23.0469	1	1	2	2	3	92	5	2	2	2	2	2	2	2	1	2	Heparina, Ceftriaxona, Claritromicina, Eritropoyetina, Enalapril, Metoprolol, Bicarbonato de sodio					3	3	1896	7.54	7.66
336	59	2	20057322	2020-11-14	2020-11-12	5	1	2	2	5	2	2	2	2	2	NA	NA	2	1	88	1.7	30.4498	2	4	3	2	4	86	5	2	2	2	2	2	2	2	1	2	Enoxaparina					3	3				16.01
337	44	2	8005452	2020-11-07	2020-11-07	11	2	1	2	5	2	2	1	2	2	10	2020-06-30	1	2	64	1.7	22.1453	2	4	3	2	3	82	5	2	2	2	2	2	2	2	1	1	Heparina, Linezolid, Loperamida, Ondansentron					3	3	4199	9.85		10.32
338	40	2	20055183	2020-11-01	2020-11-01	41	2	1	2	5	2	2	2	2	2	NA	NA	2	2	67	1.72	22.6474	1	2	1	2	1	68	5	2	2	2	2	2	2	2	1	1	Enoxaparina, paracetamol, Ceftriaxona, Nifedipino, Claritromicina					3	3		17.2	14.27	13.63
339	64	1	20055598	2020-11-01	2020-11-01	19	2	2	2	5	2	2	1	2	2	NA	NA	2	1	85	1.65	31.2213	1	3	1	2	1	71	3	1	2	2	2	2	2	2	1	2	Levotiroxina, Enoxaparina					3	3
340	45	1	5010616	2020-11-07	2020-11-07	22	1	1	2	2	2	2	2	2	2	NA	NA	2	1	120	1.55	49.948	1	2	1	2	4	84	5	2	2	2	2	1	2	2	1	2	Enoxaparina, Levotiroxina					3	3
341	57	1	20057545	2020-11-16	2020-11-18	8	2	2	2	5	2	2	2	2	2	NA	NA	2	3			#DIV/0!	2	4	3	2	4	78	5	2	2	2	2	2	2	2	1	2	Enoxaparina, Omeprazol, Ondansetron					3	3		14.24
342	90	2	18064784	2020-11-18	2020-11-18	7	1	1	2	5	2	2	1	2	2	NA	NA	2	2	40	1.7	13.8408	2	4	3	2	3	81	5	2	2	2	2	2	2	2	1	2	Enoxaparina, Dexametasona, Ertapenem, Fluconazol, Paracetamol					1	1	252.2	14.32
343	21	2	20026814	2020-11-19	2020-11-18	9	2	2	2	5	2	2	2	2	2	NA	NA	2	2	80	1.78	25.2493	2	4	4	2	4	79	5	2	2	2	2	2	2	2	1	2	Heparina, Onsansetron, Vancomicina, Prednisona	0.03	1360		72	2	2	1420		9.15
344	57	2	20058011	2020-11-18	2020-11-18	9	1	2	2	5	2	2	2	2	2	NA	NA	2	2	76	1.76	24.5351	1	1	2	2	4	86	5	2	2	2	2	2	2	2	1	2	Heparina, Paracetamol					3	3	1176
345	78	1	19033307	2020-11-19	2020-11-15	5	1	2	2	5	2	2	2	2	2	NA	NA	2	3			#DIV/0!	2	4	3	2	4	82	5	2	2	2	2	2	2	2	1	2	Enoxaparina, Metformina					3	3	396.4
346	82	2	20034751	2020-11-14	2020-11-14	15	2	1	1	5	2	2	2	2	1	NA	NA	2	3			#DIV/0!	1	1	2	2	4	84	5	2	2	2	2	2	2	2	1	2	Enoxaparina, Ceftriaxona, Losartan, Biktarvy	0.44	2880		15989	3	3				11.61
347	89	2	20058075	2020-11-19	2020-11-18	16	1	1	2	5	2	2	2	2	2	NA	NA	2	1	90	1.7	31.1419	1	3	1	2	4	79	1	2	2	2	2	2	2	2	1	2	Ceftiaxona, Azitromicina, Paracetamol					3	3		11.69
348	33	2	16023370	2020-11-19	2020-11-19	8	2	2	2	5	2	2	1	2	2	NA	NA	1	1	83	1.66	30.1205	2	4	2	2	1	87	5	2	2	2	2	2	2	2	1	2	Piperacilina-Tazobactam, Eritropoyetina, Metoprolol, Nifedipino	0.26	4877		35000	3	3		6.44		9.61
349	87	2	20057598	2020-11-18	2020-11-18	10	1	1	2	5	1	2	2	2	2	NA	NA	2	3			#DIV/0!	1	2	2	2	3	85	5	1	2	2	2	2	2	2	1	1	Heparina/ Nifedipino/ Losartán/ Atorvastatina/ ASA/ Troferit	0.03	1479		9036	3	3	810.9	13.69
350	34	2	10132179	2020-11-20	2020-11-18	10	2	1	1	5	2	2	1	2	2	8	1210/2020	1	2	62	1.68	21.9671	1	2	1	2	2	96	5	1	2	2	2	2	2	2	1	1	Eritropoytina/ Furosemida/ Metoprolol/ Enalapril/ Prazosín/ Paracetamol/ Colistina/ Tigecilina/ Dexametasona					3	3	3007	7.36
351	77	2	20058675	2020-11-23	2020-11-22	13	1	2	1	5	2	2	2	2	2	NA	NA	2	2	70	1.7	24.2215	1	4	2	2	4	70	5	2	3	2	1	2	2	2	1	2	Enoxaparina/ ceftriaxona/ paracetamol					3	3	585.9
352	50	2	20058456	2020-11-21	2020-11-21	10	2	2	2	5	2	2	2	2	2	NA	NA	2	3			#DIV/0!	1	4	2	2	2	88.66	5	2	3	2	2	2	2	2	1	2	Omeprazol/ paracetamol/ levofloxacino/ insulina glargina					3	3	79.7			9.58
353	40	1	20058446	2020-11-20	2020-11-20	7	1	1	2	5	2	2	2	2	2	NA	NA	2	3			#DIV/0!	1	4	2	2	4	76.66	5	2	3	2	2	2	2	2	1	2	Heparina/ Insulina					3	3	164.9
354	55	2	19014405	2020-11-21	2020-11-21	6	2	2	1	5	2	2	2	2	2	NA	NA	2	1	88	1.55	36.6285	1	4	3	2	4	83.33	5	2	3	2	2	2	2	2	1	2	Heparina/ toferit					3	3
355	73	1	20058707	2020-11-23	2020-11-22	6	2	1	2	5	2	2	2	2	2	NA	NA	2	3			#DIV/0!	2	4	3	2	4	76	5	2	3	2	2	2	2	2	1	2	Heparina, Paracetamol, Enalapril					3	3	392		12.19	12.05
356	64	1	20059188	2020-11-25	2020-11-26	12	2	2	2	5	2	2	2	2	2	NA	NA	2	2	38	1.45	18.0737	1	3	1	2	4	68	1	2	2	1	2	2	2	2	1	1	Enoxaparina, Ceftriaxona, Claritromicina					2	2		14.3	12.85	12.4
357	29	1	20059133	2020-11-24	2020-11-26	10	2	2	2	5	2	2	2	2	2	NA	NA	2	2	65	1.65	23.8751	1	2	1	2	1	63	1	2	2	2	2	2	2	2	1	2	Heparina, Paracetamol, Gluconato de calcio					3	3		12.77	11.75	11.72
358	64	1	20059679	2020-11-27	2020-11-23	6	1	1	2	5	2	2	2	2	2	NA	NA	2	3			#DIV/0!	1	4	3	2	4	90	5	2	3	2	2	2	2	2	1	2	Omeprazol, Paracetamol					3	3	1151			15.45
359	60	1	20059362	2020-11-25	2020-11-25	12	2	2	1	5	2	2	2	2	2	NA	NA	2	2	71	1.76	22.921	1	2	1	2	3	85	5	2	3	2	2	2	2	2	1	2	Enoxaparina/ Paracetamol/ Troferit	0.03	145		39	3	3	1347.5
360	64	1	20059679	2020-11-27	2020-11-23	6	1	1	1	5	2	2	2	2	2	NA	NA	2	3			#DIV/0!	2	4	3	2	4	96	5	1	2	2	2	2	2	2	1	2	Paracetamol	0.03	433		26	3	3	1151.6	15.45		14.53
361	77	2	20059966	2020-11-29	2020-11-29	5	1	1	1	1	2	2	2	2	2	NA	NA	2	1	77	1.5	34.2222	2	4	3	2	4	88	5	2	3	2	2	2	2	2	1	2	Enoxaparina/ Paracetamol/ Clonazepam/ Salbutamol/ Salmeterol/ Fluticasona/ Toferit/ Lactulosa/ Dapagliflozina	0.03	100		99	3	3	287	16.1
362	57	1	20060088	2020-11-30	2020-11-30	7	1	1	2	5	2	2	2	2	2	NA	NA	2	1	77	1.55	32.0499	2	4	2	2	4	93	5	1	2	2	2	2	2	2	1	2	Ceftriaxona/ Clindamicina/ Paracetamol/ Losartán	0.03	3243		44	3	3	258	15.05		16.2
363	80	2	20060187	2020-11-30	2020-11-30	5	2	2	2	5	2	2	2	2	2	NA	NA	2	3			#DIV/0!	2	4	3	1	4	69	5	2	3	2	2	2	2	2	1	2	Enoxaparina/ Paracetamol	0.7				3	3	658
364	54	2	20053903	2020-11-29	2020-11-29	12	2	2	2	5	2	2	1	2	2	7.95	2020-11-11	1	2	60	1.6	23.4375	2	4	4	1	1	77	5	2	3	2	2	2	2	2	1	2	Heoarina/ Bicarbonato/ Paracetamol/ Gluconato de Ca/ Piperacilina/Tazpbactam/ Haloperidol	0.61	4903		35000	1	1		9.79	10.16
365	37	2	18113916	2020-11-26	2020-11-26	6	1	2	2	5	2	2	2	2	2	NA	NA	2	3			#DIV/0!	2	4	2	2	4	85	5	2	3	2	2	2	2	2	1	2	Enoxaparina/ Paracetamol/ Insulina Glargina					3	3	705
366	60	1	20021502	2020-12-01	2020-11-30	6	1	1	2	5	2	2	2	2	2	NA	NA	2	1	100	1.8	30.8642	1	4	2	2	3	85	5	1	2	2	1	2	2	2	1	2	Enoxaparina/ insulina/ bicarbonato de sodio/ ceftriaxona/ atorvastatina									10.44
367	54	2	6051344	2020-11-30	2020-11-30	23	2	2	2	5	2	2	2	2	2	NA	NA	2	3			#DIV/0!	1	3	1	2	4	69	2	2	3	2	2	2	2	2	1	2	Enoxaparina/ Paracetamol	0.03	2200		50	3	3	569			13.11
368	77	2	7003108	2020-11-28	2020-11-28	6	1	1	2	5	2	2	1	2	2	1.49	2020-11-11	2	3			#DIV/0!	2	4	3	2	1	88	5	2	3	2	2	2	2	2	1	1	Heparina/ Omeprazol/ Insulina Glargina/ Telmisartán/ Levotiroxina/ Furosemida	<0.03	2048		>35000	3	3	1161.1	12.88	11.9	13.51
369	55	1	20059968	2020-11-29	2020-11-29	23	1	1	2	5	2	2	1	2	2	NA	NA	2	2	80	1.75	26.1224	1	3	1	2	3	75	5	2	3	2	1	2	2	2	1	1	Heparina/ Paracetamol/ Furosemida/ Ceftriaxona/ Gluconato de Ca	<0.03	>5000		>35000	1	2	513.3	8.34	8.46	8.04
370	49	1	20056604	2020-11-28	2020-11-28	18	2	2	2	5	2	2	1	2	2	14.72	2020-11-24	2	3			#DIV/0!	1	1	1	2	1	88	5	2	3	2	2	2	2	2	1	2	Heparina/ Eritropoyetina/ Piperacilina/Tazobactam	0.03	4657		35000	3	3	1825		9.11	8.89
371	66	2	20059602	2020-11-27	2020-11-27	15	1	1	2	5	2	2	2	2	2	NA	NA	2	2	63.6	1.72	21.4981	1	3	1	2	4	78	5	1	2	2	2	2	2	2	1	2	Enoxaparina/ Paracetamol/ Enalapril	0.03	222		178	3	3
372	46	2	20059491	2020-11-28	2020-11-28	21	1	2	2	5	2	2	1	2	2	NA	NA	1	3			#DIV/0!	1	3	1	2	1	102	3	4	3	2	2	2	2	2	1	2	Heparina/ Omeprazol/ Ceftriazona					3	3	992.9
373	63	1	20060172	2020-11-30	2020-11-30	10	1	1	1	5	2	2	2	2	2	NA	NA	2	2	61.1	1.63	22.9967	1	3	1	2	2	86.33	4	2	3	2	2	2	2	2	1	2	Midazolam/ Fentanil/ atracurio/ heparina/ enoxaparina/ gluconato de calcio/ ceftriaxona/ claritromicina					3	3			13.1	12.94
374	61	2	20034553	2020-12-02	2020-12-02	2	2	2	2	5	2	2	2	2	2	NA	NA	2	3			#DIV/0!	2	4	3	2	4	88	5	2	3	2	2	2	2	2	1	2	Paracetamol/ Piperacilina/Tazobactam	0.03	5000		661	3	3	975.9	14.5
375	71	2	13171038	2020-12-03	2020-12-03	6	1	2	1	2	2	2	2	2	2	NA	NA	2	2	65	1.55	27.0552	1	4	2	2	4	75	5	2	3	2	1	2	2	2	1	2	Enoxaparina/ Ceftriaxona/ Paracetamol/ Troferit	0.11	1006		5364	3	3		14.68
376	82	1	20059813	2020-11-28	2020-11-28	9	2	2	1	5	2	2	2	2	2	NA	NA	2	2	70	1.75	22.8571	1	4	2	2	4	96	5	1	2	2	2	2	2	2	1	2	Enoxaparina/ Omeprazol/ Ceftriaxona/ Claritromicina/ Nifedipino / Lactulosa	0.03	100		2997	3	3	575	14.15		13.55
377	71	1	20060810	2020-12-03	2020-11-17	31	2	2	2	5	2	2	2	2	2	NA	NA	2	2	75	1.8	23.1481	1	3	1	2	4	92	2	2	3	2	2	2	2	2	1	2	Heparina/ enoxaparina/ omeprazol	<0.03	2599		232			1873.5		13.54
378	71	2	20060628	2020-12-02	2020-12-02	11	1	1	1	5	2	2	2	2	2	NA	NA	2	3			#DIV/0!	1	3	2	2	4	84	5	2	3	2	2	2	2	2	1	2	Enoxaparina/ paracetamol/ nifedipino/ insulina glargina	<0.03	656		414	3	3	21.8		12.45
379	52	1	17084311	2020-12-04	2020-12-04	6	2	2	2	5	2	1	2	2	2	NA	NA	2	3			#DIV/0!	2	4	3	2	4	70.66	5	2	3	2	2	2	2	2	1	1	Paracetamol/ Enozaparina	<0.03	1406		6319	3	3			21.37
380	51	1	17018243	2020-12-03	2020-12-03	19	1	1	2	5	2	2	1	2	2	NA	NA	2	2	70	1.7	24.2215	1	2	3	2	3	100.66	1	1	2	2	1	2	2	2	1	2	Enoxaparina/ Ceftriaxona/ Paracetamol/ Insulina glargina	<0.03	281		1252	3	3	454.8
381	63	1	20061127	2020-12-06	2020-12-06	14	2	1	1	5	2	2	2	2	2	NA	NA	2	1	90	1.75	29.3878	1	3	1	2	3	86.66	2	1	3	2	2	2	2	2	1	2	Enoxaparina/ paracetamol/ alopurinol/ indometacina/ ceftriaxona	0.03	78		201	1	2	579.2	15.33		15.36
382	39	2	6050187	2020-12-07	2020-12-07	4	1	1	2	5	2	2	2	2	2	0.94	2020-03-03	2	3			#DIV/0!	2	4	3	2	4	103	5	1	2	3	2	2	2	2	1	2	Enoxaparina/ Insulina Glargina					3	3	166	14.82		14.15
383	26	2	19067729	2020-12-07	2020-12-07	8	2	2	2	3	1	1	2	2	2	0.88	2020-11-11	2	3			#DIV/0!	2	4	2	2	4	88	5	2	3	2	2	2	2	2	1	1	Salmeterol/ Fluticasona/ Sildenafil/ Furosemida/Levotiroxina					3	3	66.3		7.22
384	66	1	20061484	2020-12-07	2020-12-07	11	2	2	2	5	2	2	2	2	2	NA	NA	1	3			#DIV/0!	1	3	2	2	4	96	2	2	3	2	2	2	2	2	1	1	Eritropoyetina/ Furosemida/ Nifedipino/ Bicarbonato de sodio	0.03	559		104	3	3	500			16.66
385	63	1	20061498	2020-12-07	2020-12-07	11	2	2	2	5	2	2	2	2	2	NA	NA	2	3			#DIV/0!	2	4	3	2	4	88	5	2	3	2	1	2	2	2	1	2	Enoxaparina/ Paracetamol/ Ceftriaxona					3	3	1213.6	16.16
386	80	1	20060958	2020-12-04	2020-12-04	8	2	1	2	5	2	2	1	2	2	NA	NA	2	3			#DIV/0!	2	4	3	2	2	88.66	5	2	3	2	1	1	2	2	1	2	Paracetamol/ enoxaparina/ ceftriaxona/ omeprazol					1	2	604.8			12.47
387	53	2	12097989	2020-12-11	2020-12-08	3	1	1	2	5	2	2	2	2	2	0.72	2020-04-28	2	3			#DIV/0!	2	4	3	2	4	81.66	5	2	3	2	2	2	2	2	1	2	Enoxaparina/ levotiroxina/ omeprazol		10000	69				604.8
388	67	1	14114485	2020-12-12	2020-12-12	10	1	1	2	5	2	2	2	2	2	NA	NA	2	2	75	1.7	25.9516	1	4	2	2	3	78	5	2	3	2	1	2	2	2	1	1	Heparina, Ceftrixona, Paracetamol					2	2	1279.5
389	50	1	20061900	2020-12-09	2020-12-09	12	1	1	2	5	2	2	1	2	2	NA	NA	2	2	65	1.7	22.4913	2	4	2	2	3	81	5	2	3	2	2	2	2	2	1	2	Enalapril, Paracetamol, Piperacilina-Tazobactam, Ondansetron, Fluconazol	0.03	4474		9255	3	3			9.96
390	72	1	20062801	2020-12-15	2020-12-14	6	3	3	1	5	2	2	2	2	2	NA	NA	2	2	80	1.75	26.1224	1	4	3	2	1	85	5	2	3	2	2	1	2	2	1	2	Enalapril, Paracetamol	0.03	403			3	3				15.6
391	72	1	19001991	2020-12-14	2020-12-14	10	2	2	1	5	2	2	2	2	2	NA	NA	2	2	75	1.65	27.5482	1	3	1	2	4	78	5	2	3	2	2	1	2	2	1	2	Enoxaparina					3	3	779.2
392	56	1	20048069	2020-12-10	2020-12-10	8	2	2	2	5	2	2	2	2	2	NA	NA	2	2	80	1.7	27.6817	2	4	2	2	4	81	5	2	3	2	2	1	2	2	1	1	Enalapril, Paracetamol, Amlodipino					3	3	899.8
393	65	2	6019885	2020-12-12	2020-12-12	10	1	1	2	5	2	2	1	2	2	NA	NA	2	2	55	1.58	22.0317	2	4	2	2	4	76	5	2	3	2	1	2	2	2	1	2	Enoxaparina, Ceftriaxona, Paracetamol					1	3	683			9.03
394	59	2	9169804	2020-12-17	2020-12-16	11	2	2	2	2	2	2	2	2	2	NA	NA	2	2	66	1.62	25.1486	2	4	2	2	3	79	5	2	3	2	2	2	2	2	1	2	Enoxaparina, Levotiroxina					3	3	365.4	16.06
395	72	1	20061929	2020-12-11	2020-12-11	9	1	1	2	5	2	2	1	2	2	NA	NA	2	2	50	1.6	19.5312	1	3	1	2	3	86	5	2	3	2	2	2	2	2	1	2	Heparina					1	1			10.65
396	87	2	20062490	2020-12-15	2020-12-15	4	1	1	2	5	2	2	2	2	2	NA	NA	2	2	65	1.58	26.0375	1	3	1	2	4	74	5	2	3	2	2	2	2	2	1	2	Enoxaparina, Ceftriaxona, Metronidazol, Troferit, Paracetamol	<.03	562		3559	1	1		10.56
397	58	1	20062426	2020-12-12	2020-12-12	15	2	1	2	5	2	2	2	2	2	NA	NA	2	3			#DIV/0!	2	4	3	2	4	82	5	2	2	2	1	2	2	2	1	1	Enoxaparina, Nifedipino, Ceftriaxona, Paracetamol					3	3
398	55	1	13003398	2020-12-14	2020-12-14	5	2	2	2	5	2	2	2	2	2	NA	NA	2	3			#DIV/0!	2	4	2	2	4	76	5	2	2	2	2	1	2	2	1	2	Enoxaparina, Ceftriaxona, Paracetamol					3	3	1420.2			14.59
399	48	1	20063001	2020-12-15	2020-12-15	12	2	2	2	5	2	2	2	2	2	NA	NA	2	3	80	1.75	26.1224	1	4	2	2	4	79	5	2	3	2	2	2	2	2	1	2	Enoxaparina, Levofloxacino, Paracetamol					3	3	618.8			16.61
400	30	1	14109966	2020-12-17	2020-12-17	5	2	2	1	5	2	2	2	2	2	NA	NA	2	2	70	1.68	24.8016	2	4	3	2	4	83	5	2	2	2	2	2	2	2	1	2	Enoxaparina, Omeprazol, Tiamina, Paracetamol, Piperacilina-Tazobactam					3	3	619		11.3
401	61	1	20062151	2020-12-10	2020-12-10	29	2	2	1	5	2	2	2	2	2	NA	NA	2	1	116	1.75	37.8776	1	1	2	1	3	80	5	2	2	2	2	2	2	2	1	2	Omeprazol, Enoxaparina, Enalapril, Insulina Glargina, Timolol, Clopidogrel, Atorvastatina					3	3	277.9		15.19
402	63	2	6009477	2020-12-20	2020-12-20		2	2	1	5	2	2	2	2	2	NA	NA	2	1	85	1.57	34.4842	1	2	1	2	4	132	5	1	3	2	2	2	2	2	1	2	Enoxaparna/ paracetamol					1	1				12.79
403	57	2	11012231	2020-12-13	2020-12-13	32	1	2	2	5	2	2	2	2	2	0.68	2020-02-21	2	1	98	1.62	37.3419	1	3	1	2	2	92.66	2	2	3	2	1	2	2	2	1	2	Enoxaparina/ ceftriaxona/ paracetamol					3	3	201.3	14.49	15.65	15.36
404	51	1	18100332	2020-12-13	2020-12-13	12	2	2	1	5	2	2	2	2	2	NA	NA	2	3			#DIV/0!	1	3	1	2	3	111	1	2	3	2	2	2	2	2	1	2	Propofol, fentanilo, midazolam, atracurio, insulina, heparina, enoxaparina, omeprazol, aspirina					3	3		15.74		13.09
405	18	1	20035468	2020-12-24	2020-12-23	8	2	2	2	5	1	2	2	2	2	0.77	2020-07-02	2	2	64	1.72	21.6333	2	4	1	2	4	86.33	5	2	3	2	2	2	2	2	1	2	Enoxaparina/ áracetamol/ omerazol/ baclofeno/ levetiracetam/ senosidos/ centrum	0.03	1031		245	3	3		10.64
406	57	1	20063652	2020-12-20	2020-12-20	11	1	1	2	5	2	2	2	2	2	NA	NA	2	3			#DIV/0!	1	4	2	2	4	95.33	5	1	3	2	1	2	2	2	1	2	Paracetamol/ nifedipino/ ceftriaxona/ enoxaparina	0.03	>5000		1054	2	2	162.1	5.6		15.21
407	61	1	20064499	2020-12-25	2020-12-15	6	1	2	2	5	2	2	2	2	2	NA	NA	2	3			#DIV/0!	1	4	2	2	4	104	5	2	3	2	1	2	2	2	1	2	Enoxaparina/ paracetamol/ ceftriaxona					3	3	1298.8			15.28
408	39	1	20061347	2020-12-23	2020-12-23		2	2	2	5	2	2	2	2	2	NA	NA	2	2	80	1.75	26.1224	1	3	1	2	2	93.33	5	2	3	2	2	2	2	2	1	1	Valproato de Mg/ fenitina/ lamotrigina/ omeprazol/ paracetamol/ meropenem	0.03	4304		34	Neg	25	1472	15.53	14.2	14.94
409	59	1	20063876	2020-12-21	2020-12-23	12	1	1	2	5	2	2	2	2	2	NA	NA	2	2	70	1.7	24.2215	1	2	1	1	1	69	5	2	3	2	2	2	2	2	1	2	Ceftriaxona, Enoxaparina, Clopidogrel, Metoprolol	0.003	148		10	3	3	499.2	15.1	14.77	14.42
410	29	1	20062711	2020-12-14	2020-12-14	28	2	2	1	5	2	2	2	2	2	NA	NA	2	2	76	1.81	23.1983	1	2	1	2	4	81	5	2	3	2	2	2	2	2	1	2	Enoxaparina, Paracetamol, Fentanil, Ketamina, Propofol					3	3	876.7
411	58	1	19069057	2020-12-29	2020-12-29	8	2	2	2	5	2	2	2	2	2	NA	NA	2	2	78	1.68	27.6361	2	4	3	2	4	79	5	2	3	2	2	2	2	2	1	2	Enoxaparina					3	3		17.1
412	77	1	20065045	2020-12-29	2020-12-12	2	2	2	2	5	2	2	2	2	2	NA	NA	2	3			#DIV/0!	1	4	2	2	2	78	5	2	3	2	1	2	2	2	1	1	Enoxaparina/ paracetamol/ ceftriaxona/ furosemida		1597	19375		3	3
413	47	2	6053523	2021-01-02	2021-01-02	6	3	3	3	5	3	3	3	3	3	NA	NA	3	3			#DIV/0!	2	4	3	3	4	81	5	2	2	2	2	2	2	2	1	2	Enoxaparina, Paracetamol					3	3		14.61
414	57	1	21000350	2021-01-03	2021-01-03	5	1	1	2	2	2	2	2	2	2	NA	NA	2	3			2021-01-03	2	4	2	2	1	73	5	2	2	2	2	2	2	2	1	2	Enoxaparina, Omeprazol, Paracetamol, Enalapril, Salbutamol, Piperacilia-Tazobactam	0.03	434	10						14.6
415	82	1	12151812	2021-01-01	2020-12-28	12	2	2	2	4	2	2	2	2	2	NA	NA	2	2	74	1.68	26.2188	1	1	1	1	4	86	1	2	3	2	2	2	2	2	1	2	Enoxaparina, Omeprazol, Indacaterol, Salmeterol, Fluticasona, Bariticinib					3	3		17.09
416	68	2	20065469	2020-12-31	2020-12-29	11	1	2	2	5	2	2	2	2	2	NA	NA	2	1			#DIV/0!	2	1	2	2	1	74	5	2	3	2	2	2	2	2	1	2	Troferit, Linagliptina, Enoxaparina, Insulina glargina	0.003	1603		111	3	3		12.9
417	41	2	21000026	2021-01-02	2021-01-02	7	1	2	2	5	2	2	2	2	2	NA	NA	2	1	70	1.5	31.1111	2	4	3	2	4	76	5	2	3	2	2	2	2	2	1	2	Enoxaparina, Insulina glargina					3	3		14.42
418	86	2	6056858	2021-01-05	2021-01-05	13	1	2	2	5	2	2	2	2	2	NA	NA	2	3			#DIV/0!	1	2	2	2	2	88	5	1	2	2	2	2	2	2	1	2	Enoxaparina/Telmisartán/ Hidroclorotiazida/Amlodipino					2	2		11.29
419	73	2	19040412	2021-01-04	2021-01-04	10	1	2	2	5	2	2	1	2	2	NA	NA	1	1	72	1.53	30.7574	2	4	3	2	2	96	5	1	2	2	2	2	2	2	1	1	Enoxaparina/ Insulina Glargina/ Losartán/ Amlodipino/ Furosemida/ Fenofibrato					3	3		14.12	14.04	12.6
420	60	2	10004658	2021-01-04	2021-01-04	10	2	2	2	5	2	2	2	2	2	NA	NA	2	2	60	1.7	20.7612	1	2	2	2	4	101	5	2	3	2	2	2	2	2	1	2	Enoxaparina/ Omeprazol/ Paracetamol	0.03	1937		53	3	3		17
421	77	2	12050594	2121-01-03	2021-01-03	5	2	2	2	5	2	2	2	2	2	NA	NA	2	3			#DIV/0!	1	1	2	2	2	76	5	2	3	2	2	2	2	2	1	2	Enoxaparina/Paracetamol					3	3		13.29
422	29	1	9122979	2021-01-07	2021-01-07	4	2	2	2	5	2	2	1	1	2	4	2020-10-11	2	2	61	1.64	22.68	2	4	3	2	3	96	5	1	2	2	2	2	2	2	1	2	Enoxaparina/ Paracetamol/ Piperacilina/Tazobactam/ Telmisartán/ Atorvastatina					3	3		14.31
423	54	1	21000910	2021-01-07	2021-01-04	23	2	2	1	5	2	2	2	2	2	NA	NA	2	3			#DIV/0!	1	3	1	2	1	74	1	2	3	2	2	2	2	2	1	2	Propofol/ Fentanilo/ Amiodarona/ Atracurio/ Omeprazol/ Enoxaparina/ Atorvastatina/					3	3		17.87	14.87	13.71
424	79	1	21000661	2021-01-07	2021-01-03	9	2	1	2	5	2	2	2	2	2	NA	NA	2	3			#DIV/0!	1	1	2	2	4	88	5	1	2	2	2	2	2	2	1	2	Enoxaparina/ Metoprolol/ Amlodipino/ Hidroclorotiazida/ Olanzapina					3	3		15.19
425	61	1	21001944	2021-01-13	2021-01-11	12	1	2	2	5	2	2	2	2	2	NA	NA	2	3			#DIV/0!	2	4	2	2	1	76	5	2	3	2	2	2	2	2	1	2	Enoxaparina, Omeprazol, Amlodipino					3	3	1064.5		14.1
426	76	1	21001795	2021-01-13	2021-12-30	3	2	1	2	5	2	2	2	2	2	NA	NA	2	3			#DIV/0!	2	4	3	2	4	81	5	2	3	2	2	2	2	2	1	2	Enoxaparina, Paracetamol					3	3		17.44
427	68	1	21001581	2021-01-11	2021-01-09	15	2	2	2	5	2	2	2	2	2	NA	NA	2	3			#DIV/0!	1	1	2	2	1	86	5	2	3	2	2	2	2	2	1	2	Enoxaparina, Paracetamol	0.3	100		731	3	3	476.5	14.21
428	39	1	21001352	2021-01-10	2021-01-09	12	1	2	2	5	2	2	2	2	2	NA	NA	2	3			#DIV/0!	1	1	1	2	3	91	5	2	3	2	2	2	2	2	1	2	Bicarbonato de sodio, Insulina glargina	0.03	1993		2778	3	3			16.25
429	56	1	21002229	2021-01-15	2021-01-10	14	2	1	2	5	2	2	2	2	2	NA	NA	2	2	78	1.7	26.9896	1	3	1	2	4	86	5	1	2	2	2	2	2	2	1	2	Enoxaparina, Paracetamol	0.03	5000	555		3	3		13.87
430	69	2	18102452	2021-01-15	2021-01-15	3	2	1	2	5	1	2	2	2	2	NA	NA	2	2	70	1.6	27.3437	1	2	2	2	3	92	5	2	1	2	2	2	2	2	1	2	Enoxaparina, Paracetamol, Omeprazol, Telmisartan					3	3	6905.7	7.29
431	54	2	20060026	2021-01-16	2021-01-11	8	1	2	2	5	2	2	2	2	2	NA	NA	2	2	72	1.66	26.1286	1	1	2	2	4	74	5	2	2	2	2	2	2	2	1	2	Enoxaparina, Paracetamol					3	3		15.1
432	55	2	21002289	2021-01-17	2021-01-07	11	2	2	1	5	2	2	2	2	2	NA	NA	2	3			#DIV/0!	1	3	2	2	4	81	5	2	2	2	2	2	2	2	1	2	Enoxaparina, Paracetamol	0.03	918		49	3	3		15.8
433	77	2	21002168	2021-01-17	2021-01-07	6	3	3	3	5	3	3	3	3	3	NA	NA	3	3			#DIV/0!	1	1	2	3	3	74	5	2	3	2	2	2	2	2	1	2	Enoxaparina, Paracetamol					3	3			14.31
434	75	2	17138285	2021-01-17	2021-01-17	4	2	2	2	5	2	2	2	2	2	NA	NA	2	3			#DIV/0!	2	4	3	2	4	83	5	2	2	2	2	2	2	2	1	2	Enoxaparina, Paracetamol					3	3
435	61	2	21002109	2021-01-15	2021-01-12	12	3	3	3	5	3	3	3	3	3	NA	NA	2	2	8	1.7	2.76817	2	4	3	2	4	76	5	2	2	2	2	2	2	2	1	2	Enoxaparina, Paracetamol, Contumax					3	3	1450
436	78	2	14074441	2021-01-13	2021-01-15	10	2	2	1	5	1	1	1	2	2	NA	NA	1	2	75	1.68	26.5731	1	1	2	3	3	88	5	1	2	2	2	2	2	2	1	1	Lactulosa/ Mupirocina/ Losartan/ Insulina Glargina/ Furosemida					1	1			12.05
437	55	2	21001987	2021-01-14	2021-01-15	13	1	2	2	5	2	2	2	2	2	NA	NA	2	3			#DIV/0!	2	4	3	2	4	96	5	2	3	2	2	2	2	2	1	2	Enoxaparina/ Insulina glargina/ Paracetamol/					3	3			12.18
438	68	2	21001796	2021-01-13	2021-01-14	8	1	2	2	5	2	2	2	2	2	NA	NA	2	2	65	1.65	23.8751	2	4	3	2	4	97	5	2	3	2	2	2	2	2	1	2	Enoxaparina/ Paracetamol/ Glargina/ Haloperidol/Metionina					3	3				12.68
437	27	1	21000939	2021-01-17	2021-01-07	12	2	2	2	5	2	2	1	2	2	NA	NA	1	3			#DIV/0!	2	4	3	2	4	74	5	2	3	2	2	2	2	2	1	1	Paracetamol/ Furosemida/ Eritropoyetina					3	3
438	75	2	10051846	2021-01-14	2021-01-15	22	1	2	1	5	2	2	2	2	2	NA	NA	2	3			#DIV/0!	1	3	1	2	4	76	2	2	3	2	2	2	2	2	1	2	Enoxaparina/ Paracetamol/ Glargina					3	3		16.41
439	79	2	21002373	2021-01-17	2021-01-17	11	2	2	1	5	2	2	2	2	2	NA	NA	2	3			#DIV/0!	1	1	2	2	4	88	5	2	3	2	2	2	2	2	1	2	Omeprazol/ Enoxaparina/ Ondasetrón/ Salbutamol/ Ipratropio/ Tiotropio					3	3				15.58
440	48	2	21002262	2021-01-15	2021-01-15		2	2	2	5	2	2	2	2	2	NA	NA	2	3			#DIV/0!	1	1	2	2	4	97	5	2	3	2	2	2	2	2	1	2	Paracetamol/ Enoxaparina/ Troferit/ Sertralina/ Pregabalina/ Amlodipino					3	3		13.18		16.12
441	77	2	13202214	2021-01-15	2021-01-15		1	1	2	5	2	2	2	2	2	NA	NA	2	3			#DIV/0!	1	1	2	2	1	74	5	2	3	2	2	2	2	2	1	1	Enoxaparina/ Omeprazol/ Furosemida/ Losartán/ Amlodipino/ Glargina/ Quetiapina					3	3
442	79	2	13085911	2021-01-15	2021-01-15	9	1	1	2	5	2	2	2	2	2	NA	NA	2	1	80	1.6	31.25	1	1	2	2	3	85	5	1	2	2	2	2	2	2	1	2	Paracetamol/ Enoxaparina/ Pregabalina/ Omeprazol/ Alopurinol/ Tramacet					3	3		14.43
442	44	1	21002153	2021-01-15	2021-01-15		2	2	2	5	2	2	2	2	2	NA	NA	2	3			#DIV/0!	1	3	1	2	4	96	5	2	3	2	2	2	2	2	1	2	Enoxaparina/ Paracetamol					3	3				10.63
443	62	2	21002236	2020-01-17	2020-01-15	8	2	1	2	5	2	2	2	2	2	NA	NA	2	3			#DIV/0!	1	2	1	2	4	74	5	2	3	2	2	2	2	2	1	2	Enoxaparina/ Paracetamol/ Meropenem					3	3	597	10.29	12.04
444	66	2	21002393	2021-01-17	2021-01-17		2	1	2	5	2	2	2	2	2	NA	NA	2	2	78	1.68	27.6361	2	4	3	2	4	96	5	1	2	2	2	2	2	2	1	2	Enoxaparina/ Dexametasona/ Glargina/ Losartán/ Metoprolol					3	3	1737.1
445	62	1	21002227	2021-01-15	2021-01-15	14	1	1	2	5	2	2	2	2	2	NA	NA	2	3			#DIV/0!	1	3	1	2	4	85	1	2	3	2	2	2	2	2	2	2	Glargina/ Enoxaparina/ Paracetamol/ Piperacilina Tazobactam	0.08	1853		1592	3	3			12.71
446	69	2	12100859	2021-01-21	2021-01-21	8	2	1	1	1	2	2	2	2	2	NA	NA	2	3			#DIV/0!	1	3	1	2	2	85	5	2	3	2	2	2	2	2	1	2	Enoxaparina/ Omeprazol/ Fenofibrato/ Insulina Glargina		168			3	3		15.89
448	77	2	21003128	2021-01-17	2021-01-17	10	2	2	2	2	2	2	2	2	2	NA	NA	2	2	56	1.6	21.875	1	3	1	2	4	86	5	2	3	2	2	2	2	2	1	2	Enoxaparina/ Dexametasona/ Insulina Glargina/ Piperacilina/Tazobactam/ Gluconato de calcio/ Salbutamol					3	3
449	70	2	21002370	2021-01-17	2021-01-17		2	2	2	2	2	2	2	2	2	NA	NA	2	3			#DIV/0!	1	3	1	2	4	76	5	2	3	2	2	2	2	2	2	2	Enoxaparina/ Ondasetrón/ Lactulosa		5000		717	1	1	921		14.23
450	53	1	21003081	2021-01-21	2021-01-21	16	2	2	2	2	2	2	2	2	2	NA	NA	2	1	71	1.54	29.9376	1	4	2	2	4	95	5	2	3	2	2	2	2	2	2	1	Enoxaparina/Troferit/Paracetamol/Clonazepam/Insulina/Amlodipino/Furosemida	0.28	5000		254	3	3	277.6	14.15
451	34	2	17038382	2021-01-19	2021-01-19	16	2	2	2	5	2	2	1	2	2	NA	NA	1	1	80	1.7	27.6817	1	2	1	2	3	113	5	2	3	2	2	2	2	2	1	2	Meropenem/Paracetamol/Metoprolol/Amlodipino					3	3
452	77	1	21003267	2021-01-22	2021-01-22	15	2	2	2	2	2	2	2	2	2	NA	NA	2	2	82	1.75	26.7755	1	4	2	2	4	90.66	5	1	2	2	2	2	2	2	1	2	Enoxaparina/Dexametasona/Paracetamol/Troferit/Losartan/Furosemida	<0.03	>5k		717	3	3			14.53
453	55	1	21003853	2021-01-27	2021-01-27	10	2	1	2	2	2	2	2	2	2	NA	NA	2	2	74	1.78	23.3556	1	4	2	2	2	100	5	1	2	2	2	2	2	2	1	2	Enoxaparina/Dexametasona/Losartan	0.22	100		1167	3	3
454	85	2	20033325	2021-01-25	2021-01-27	12	2	2	2	5	2	2	2	2	2	0.92	2020-06-16	2	1	110	1.6	42.9687	1	4	5	2	3	63.33	5	2	3	2	2	2	2	2	1	2	Enoxaparina/ paracetamol/ haloperidol					3	3
455	74	1	6056131	2021-01-28	2021-01-27	6	2	2	2	5	2	2	2	2	2	NA	NA	2	3			#DIV/0!	1	4	3	2	4	94	5	2	3	2	2	2	2	2	1	2	Enoxaparina/ paracetamol	0.03	752	332		3	3			14.36
456	62	1	21003940	2021-01-28	2021-01-25	17	2	1	2	5	2	2	2	2	2	NA	NA	2				#DIV/0!	2	4	3	2	4	84	5	1		2	2	2	2	2	1	2	Hidrasec/ paracetamol/ losartan	<0.03	<100		<5
457	48	1	21003543	2021-01-26	2021-01-20	7	1	1	1	2	2	2	2	2	2	NA	NA	2	3			#DIV/0!	1	4	2	2	4	96	5	2	3	2	2	2	2	2	1	2	Enoxaparina/Dexametasona							536		16.37
458	65	1	21003883	2021-01-27	2021-01-27	10	2	2	2	2	2	2	2	2	2	NA	NA	2	2	70	1.7	24.2215	1	4	2	2	4		5	2	3	2	2	2	2	2	1	2	Heparina/Paracetamol/Fenitoina/Colistina/Tigeciclina/Vitamina C/ Furosemida
459	73	1	18078627	2021-01-30	2021-01-14		2	2	1	2	2	2	2	2	2	NA	NA	2				#DIV/0!	1	3	1	2	4	60	1	2	3	2	2	2	2	2	1	2	Enoxaparina/Insulina
461	51	1	21002256	2021-01-14	2021-01-15	12	2	2	2	5	2	2	2	2	2	NA	NA	2	1	90	1.7	31.1419	1	3	1	2	4	96	5	2	3	2	2	2	2	2	1	2	Enoxaparina/ Paracetamol/ Piperacilina/Tazobactam/ Amlodipino/ Enalapril	0.03	3000		350	3	3		17.38
462	66	2	6051920	2021-01-28	2021-01-21	9	1	1	2	5	2	2	2	2	2	NA	NA	2	3			#DIV/0!	1	3	1	2	3	88	1	2	3	2	2	2	2	2	1	2	Enoxaparina/ Piperaciclina/ Tazobactam / Insulina Glargina	0.03	797		2071	3	3	783	12.37
463	67	2	21004573	2021-02-01	2021-01-17	10	2	2	2	5	2	2	2	2	2	NA	NA	2	2	56	1.5	24.8889	2	4	5	2	4	96	5	2	3	2	2	2	2	2	1	2	Enoxaparina/ Paracetamol/ Amlodipino					3	3		14.28
464	77	2	21003636	2021-01-26	2021-01-27	11	1	2	2	5	2	2	2	2	2	NA	NA	2	2	70	1.7	24.2215	1	1	2	2	4	77	5	2	3	2	2	2	2	2	1	2	Enoxaparina/ Paracetamol					3	3
465	77	1	21004417	2021-02-01	2021-01-26		2	2	2	5	2	2	2	2	2	NA	NA	2	2	70	1.7	24.2215	1	4	3	2	4	98	5	2	3	2	2	2	2	2	1	1	Enoxaparina/Furosemida/ Melatonina					3	3
466	59	1	21001414	2021-01-25	2021-01-27	11	2	2	1	5	2	2	2	2	2	NA	NA	2	3			#DIV/0!	2	4	2	2	4	96	5	2	3	2	2	2	2	2	1	2	Enoxaparina/ Dobtal/ Calcitriol/ Piridoxina/ Linezolid/ Omeprazol					3	3		10.55
467	67	2	5044955	2021-01-22	2021-01-26		2	2	2	5	2	2	2	2	2	NA	NA	2	1	85	1.65	31.2213	2	4	2	2		100	5	2	3	2	2	2	2	2	1	2	Enoxaparina/Anastrazol/Citalopram/Quetiapina									13.33
468	78	2	14118839	2021-02-01	2021-01-31		1	1	1	1	2	2	2	2	2	NA	NA	2	3			#DIV/0!	2	4	3	2	4	88	5	2	3	2	2	2	2	2	1	2	Enoxaparina/ Paracetamol/ Levotiroxina/ Sophixin/ Pilocarpina					3	3
469	53	1	6051198	2021-01-28	2021-01-29		1	1	2	2	2	2	2	2	2	0.87	2020-04-02	2	1	86	1.62	32.7694	2	4	2	2		76	5	2	3	2	2	2	2	2	2	2	Enoxaparina/ Insulina glargina/ Insulina rápida/Troferit					3	3	369.5
470	71	1	21003545	2021-01-26	2021-01-24	13	2	2	2	2	2	2	2	2	2	NA	NA	2	2	82	1.68	29.0533	2	4	2	2	4	75	5	2	3	2	2	2	2	2	1	2	Enoxaparina/ Dexametasona					3	3	488.8	14.76	15.11
471	53	1	8053315	2021-02-07	2021-01-27	2	2	2	2	2	2	2	2	2	2	NA	NA	2	2	70	1.7	24.2215	2	4	3	2	4	104	5	2	3	2	2	2	2	2	1	2	Enoxaparina/Dexametasona					3	3	944.7	17.36
472	77	1	21004537	2021-02-01	2021-01-29		2	2	2	2	2	2	2	2	2	NA	NA	2	2	70	1.7	24.2215	2	4	3	2	4	103.3	5	2	3	2	2	2	2	2	1	2	Enoxaparina/ Dexametasona					2	2	530.1
473	68	1	21003874	2021-01-27	2021-01-27		2	2	2	2	2	1	2	2	2	NA	NA	2	2	71	1.76	22.921	2	4	3	2	4	93.6	5	1	2	2	2	2	2	2	1	1	Enoxaparina/ Dexametasona/ Metoprolol/ Espironolactona/ Digoxina/ Enalapril		905	337		3	3	4346.5	17.04
474	70	1	21004073	2021-02-04	2021-01-29	22	2	1	2	5	2	2	2	2	2	NA	NA	2	1	90	1.7	31.1419	2	4	3	2	4	77	5	1	2	2	2	2	2	2	1	2	Enoxaparina/Paracetamol/Ninfedipino/Metoprolol/Piperacilina Tazobactam							342.1
475	40	1	11150757	2021-02-05	2021-02-05		2	2	1	2	2	2	2	2	2	NA	NA	2	1	95	1.75	31.0204	2	4	3	2	4	100	5	2	3	2	2	2	2	2	1	2	Enoxaparina								15.06
476	48	1	21005340	2021-02-06	2021-02-06		2	2	2	2	2	2	2	2	2	NA	NA	2				#DIV/0!	1	3	1	2	4	100	5	2	3	2	2	2	2	2	1	2	Enoxaparina/Omeprazol/Paracetamol/Meropenem/Fenofibrato
477	81	2	21004951	2021-02-03	2021-02-03		2	2	1	1	2	2	2	2	2	NA	NA	2				#DIV/0!	1	3	1	2		70	1	2	3	2	2	2	2	2	1	1	Heparina/Paracetamol/Meropenem
478	69	2	17124091	2021-02-05	2021-02-05	22	1	1	2	5	2	2	1	2	2	NA	NA	1	3			#DIV/0!	1	3	5	2	4	88.6	5	2	3	2	2	2	2	2	1	1	Enoxaparina/ Ceftriaxona/ Gluconato de calcio/ Claritromicina								8.25
479	42	2	21005778	2021-02-09	2021-02-09		1	2	1	5	2	2	2	2	2	NA	NA	2				#DIV/0!	1	2	1	2	4	61	5	2	3	2	2	2	2	2	1	2	Piperaciclina/ tazobactam/ insulina glargina/ furo/ Enoxaparina					3	3	1144		15.43	14.47
480	46	1	11156339	2021-02-04	29/02/2021	12	1	1	2	5	2	2	2	2	2	NA	NA	2	2	65	1.62	24.7676	1	2	2	2	4	83	5	1	3	2	2	2	2	2	1	2	Enoxaparina/ Dexametasona/ Troferit /Paracetamol					3	3	1068.4	14.41
481	42	1	5046166	2021-02-05	2021-02-04	15	2	2	2	5	2	2	2	2	2	NA	NA	2	2	67	1.67	24.0238	1	1	3	2	4	80	5	2	3	2	2	2	2	2	1	2	Enoxaparina/Dexametasona/Paracetamol/Metoclopramida
482	75	2	21003020	2021-02-21	2021-01-22	28	1	2	2	5	2	2	2	2	2	NA	NA	2	2	77	1.66	27.9431	1	1	3	2	4	96	5	2	3	2	2	2	2	2	1	2	Enoxaparina/Dexametasona					3	3	591.9
483	38	2	21004228	2021-01-31	2021-01-30	12	2	2	2	5	2	2	2	2	2	NA	NA	2	2	70	1.7	24.2215	1	1	3	2	4	82	5	2	3	2	2	2	2	2	1	2	Enoxaparina/Dexametasona/Omeprazol/Claritromicina/Ceftriaxona					3	3	1468.1
484	59	1	21004110	2021-01-29	2021-01-29	25	1	2	2	5	2	2	2	2	2	NA	NA	2	2	100	1.77	31.9193	1	2	2	2	4	83	5	2	3	2	2	2	2	2	1	2	Enoxaparina/Dexametasona/Paracetamol			4667		3	3	586	15.98	13.98
485	59	2	21004036	2021-01-28	2021-01-28	11	2	2	2	2	2	2	2	2	2	NA	NA	2	2	83	1.71	28.3848	1	3	1	2	4	95										2
486	62	2	21004688	2021-02-02	2021-02-02	12	2	1	2	5	2	2	2	2	2	NA	NA	2	2	75	1.75	24.4898	2	4	2	2	4	86.6	5	2	3	2	2	2	2	2	1	2	Enoxaparina					30	25				18.32
487	46	2	13107317	2021-02-09	2021-02-09	7	3	3	3	5	3	3	3	3	3	NA	NA	2	1	150	1.67	53.7846	2	4	3	3	4	91.66		2	3	2	2	2	2	2	1	2	Enoxaparina					3	3	45.4			11.35
489	55	1	5023777	2021-01-29	2021-01-29	12	1	2	2	5	2	2	2	2	2	0.62	2020-03-31	2				#DIV/0!	2	4	3	2	4	90.66	5	2	3	2	2	2	2	2	1	2	Enoxaparina
491	63	2	13161140	2021-01-29	2021-02-02	19	2	2	2	5	2	2	2	2	2	NA	NA	2	2	58	1.7	20.0692	2	4	2	2	3	74.6	5	2	3	2	2	2	2	2	1	2	Enoxaparina/ PIPERACICLINA /T azobactam		0.03	4239	7589	3	3			14.96
492	73	1	21005104	2021-02-04	2021-02-04	14	1	2	2	5	2	2	2	2	2	NA	NA	2	1			#DIV/0!	1	3	1	2	3	69.33	5	2	3	2	2	2	2	2	1	2	Enoxaparina/ Paracetamol/ Piperaciclina/ Tazobactam		0.03	1766	106	100	neg			12.33
493	60	1	7004475	2021-02-03	2021-02-03	7	1	1	2	2	2	2	2	2	2	NA	NA	2	1	140	1.6	54.6875	2	4	3	2	4	82.6	5	2	3	2	2	2	2	2	1	2	Enoxaparina/Dexametasona			581				31	14.36
494	62	2	18033375	2021-02-02	2021-02-02	11	2	2	1	2	2	2	2	2	2	NA	NA	2	2	85	1.8	26.2346	1	2	2	2	4	81.3	5	2	3	2	2	2	2	2	1	2	Enoxaparina/Dexametasona/Paracetamol							752
495	57	2	12166511	2021-02-27	2021-01-28	15	1	2	2	2	2	2	2	2	2	NA	NA	2	2	70	1.7	24.2215	1	2	2	2	4	89	5	2	3	2	2	2	2	2	1	2	Enoxaparina/Dexametasona/Paracetamol/Insulina glargina							397.7
496	51	1	5014573	2021-02-04	2021-02-05	7	2	2	2	1	2	2	2	2	2	NA	NA	2	1	90	1.6	35.1562	1	1		2	4	87	5	2	2	2	2	2	2	2	1	2	Enoxaparina/Dexametasona/Paracetamol			738				44.1	9.37
497	41	2	19024180	2021-01-31	2021-01-31	16	2	2	2	2	2	2	1	2	2	7.94	2020-10-25	1	2	74	1.76	23.8895	1	3	2	2	3	86	5	1	2	2	2	2	2	2	1	2	Enoxaparina/Dexametasona/Furosemida/Nifedipino/Metoprolol/Mupirocina/Lactulosa/Insulina glargina/Ceftriaxona/Claritromicina/Fluconazol										8.52
498	62	2	21004343	2021-02-03	2021-02-02	7	1	2	2	2	1	2	2	2	2	NA	NA	2	2	75	1.76	24.2123	1	2	3	2	3	98	5	1	2	2	2	2	2	2	1	2	Enoxaparina/Paracetamol/Insulina glargina/ Enalapril			5000				1158.3	12.95	12.95
499	80	1	21005335	2021-02-06	2021-02-06	7	1	2	2	2	2	2	2	2	2	NA	NA	2	2	78	1.69	27.31	1	3	2	2	4	91	5	2	3	2	2	2	2	2	1	2	Enoxaparina/Paracetamol/Insulina glargina/ Omeprazol			879	2203	3	3	277	13.6
500	58	2	13000359	2021-02-06	2021-01-28	16	2	2	2	2	2	2	2	2	2	NA	NA	2	2	80	1.68	28.3447	1	3	3	2	4	92	5	2	3	2	2	2	2	2	1	2	Enoxaparina/Paracetamol/Troferit					3	3	1413	15
501	74	2	6055146	2021-02-15	2021-02-15		2	2	1	5	2	2	2	2	2	NA	NA	2	2	75	1.75	24.4898	1	1	2	2	4	84	5	2	3	2	2	2	2	2	1	2	Heparina/ Paracetamol/ Ipratropio/ Senosidos		0.03	1617		3	3		13.52
502	47	1	16185441	2021-02-18	2021-02-19	6	1	1	1	5	2	2	2	2	2	NA	NA	2	1	90	1.65	33.0579	1	1	2	2	4	77	5	1	2	2	2	2	2	2	1	2	Enoxaparina/ Furosemida/ Candesartán/ Nifedipino/ Metoprolol/ Odasetrón / Paracetamol/ Clortalidona/ Espironolactona		0.03	4015	8835	3	3		12.64		17.65
503	47	2	21006618	2021-02-15	2021-02-15	7	2	2	2	5	2	2	2	2	2	NA	NA	2	3			#DIV/0!	2	4	3	2	4	98	5	2	3	2	2	2	2	2	1	2	Heparina/ Paracetamol/ Troferi					3	3	1205.8	15.36
504	50	1	20063793	2021-02-18	2021-02-18	10	2	2	1	5	2	2	2	2	2	0.55	2021-12-21	2	2	60	1.6	23.4375	1	1	2	2	4	85	5	2	3	2	2	2	2	2	1	2	Heparina/ Paracetamol					3	3		11.57	9.99
505	60	2	21006997	2021-02-15	2021-02-15	11	1	2	2	5	2	2	2	2	2	NA	NA	2	2	50	1.4	25.5102	1	3	1	2	1	77	3	2	3	2	2	2	2	2	1	2	Heparina/ Paracetamol/ Meropenem		0.03	589	1451	2	2	767.3	16.04		12.93
506	84	1	21006840	2021-02-16	2021-02-16	7	2	2	2	5	2	2	1	2	2	NA	NA	1	2	40	1.345	22.1114	1	1	2	2	3	88	5	2	3	2	2	2	2	2	1	2	Heparina/ Meropenem/ Pravastatina/ Paracetamol/ Furosemida		0.03	4728	35000	2	2
507	51	1	21006441	2021-02-14	2021-02-16	11	1	2	2	5	2	2	2	2	2	NA	NA	2	1	120	1.65	44.0771	1	3	1	2	3	76	1	2	3	2	2	2	2	2	1	2	Heparina/ Paracetamol/ Colistina/ Tigeciclina/ Clindamicina/ Niacinamida/ Insulina/ Furosemida					3	3		14.3		12.37
508	79	2	21006667	2021-02-17	2021-02-17	12	1	2	1	5	2	2	2	2	2	NA	NA	2	2	70	1.7	24.2215	2	2	3	2	4	74	5	2	3	2	2	2	2	2	1	2	Dexametasona/ Paracetamol					3	3		13.79		11.92
509	60	2	21006492	2021-02-15	2021-02-15	14	2	2	1	5	2	2	2	2	2	NA	NA	2	3			#DIV/0!	2	4	3	2	2	85	2	2	3	2	2	2	2	2	1	2	Omeprazol/ Enoxaparina/ Ceftriaxona/ Metronidazol/ Lactulax/ Furosemida					2	2		11.29	11.04
510	55	2	21007796	2021-02-23	2021-02-23	7	3	3	3	5	3	3	3	3	3	NA	NA	3	3			#DIV/0!	1	4	3	3	4	72.66	1	2	3	2	2	2	2	2	1	2	Heparina/ paracetamol					Trazas	3
512	63	2	6052326	2021-02-22	2021-02-16	10	1	1	2	5	2	2	2	2	2	0.85	2020-05-01	2	1	115	1.73	38.4243	1	4	3	2		103	5	1		2	2	2	2	2	1	2	Heparina/ paracetamol/ losartan/ amlodipino					Trazas	Neg	294.1	15
513	51	1	20013564	2021-02-22	2021-02-20	7	2	2	2	5	2	2	2	2	2	NA	NA	2	2	55	1.6	21.4844	1	2	1	2		104	5	2	3	2	2	2	2	2	1	2	Propofol/ fentanil/ rocuronio/ heparina/ omeprazol/ paracetamol							332.5		11.56
514	76	1	21007361	2021-02-19	2021-02-17	9	1	1	2	5	2	2	2	2	2	NA	NA	2				#DIV/0!	1	4	3	1	4	85	5	2	3	2	2	2	2	2	1	2	Heparina/ AAS/ Atorvastatina										13.87
515	59	2	21005347	2021-02-06	2021-02-03	15	2	2	2	5	2	2	2	2	2	NA	NA	2	2	72	1.6	28.125	1	1	3	2		90	5	1	2	2	2	2	2	2	1	2	Paracetamol/ Enoxaparina/ Insulina NPH/ Losartán							877.9
516	66	2	20056887	2021-02-08	2021-02-10	8	2	1	1	5	2	2	2	2	2	NA	NA	2	2	72	1.7	24.9135	1	2	3	1	4	87.3	5	1	2	2	2	2	2	2	2	2	Morfina/ Omeprazol/ Precedex/ Paracetamol/ Metoprolol/ Tigeciclina/ Meropenem/ Morfina/ Buprenorfina/ Atorvastatina					Neg	Neg		9.45
517	72	2	21006383	2021-02-13	2021-02-16	11	2	1	1	1	2	2	2	2	2	NA	NA	2	1	85	1.78	26.8274	1	3	3	1	4	89.3	5	1	2	2	2	2	2	2	1	2	Enoxaparina/ AAS/ Atorvastatina/ Lisinopril/ Amlodipino/ Metoprolol/ Paracetamol							384.9
518	84	2	12102704	2021-02-10	2021-02-10	18	2	1	1	5	2	2	2	2	2	NA	NA	2	3	77	1.7	26.6436	1	3	2	2	4	97	5	2	2	2	2	2	2	2	1	2	Enoxaparina/ Dexametasona/ Paracetamol/ Troferit							406		12.67
519	47	1	21007087	2021-02-18	2021-02-19	6	1	2	2	5	2	2	2	2	2	NA	NA	2	3			#DIV/0!	1	2	3	2	4	70	5	2	3	2	2	2	2	2	1	2	Enoxaparina/ Paracetamoll/ Insulina Glargina					3	3			17.47
520	53	1	18023254	2021-02-24	2021-02-24	8	2	2	2	1	2	2	2	2	2	NA	NA	2	1	90	1.35	49.3827	2	4	2	2	4	80	5	2	3	2	2	2	2	1	2	2	Heparina/ Levotiroxina/ Paracetamol					3	3	270.9	15.16
521	39	2	21008626	2021-02-28	2021-02-28	8	1	1	2	5	2	2	2	2	2	NA	NA	2	3			#DIV/0!	1	4	2	2	4	73.33	5	2	3	2	2	2	2	2	1	2	Paracetamol/ Enoxaparina		625			3	3	1421.5			14.4
522	74	2	21009122	2021-03-02	2021-02-22	5	1	2	2	5	1	2	2	2	2	NA	NA	2	3			#DIV/0!	2	4	2	2	4	77.6	5	2	3	2	2	2	2	2	1	2	Heparina/ levodopa/ carbidopa/ kinex/ pramipexal					3	3
523	40	2	21000802	2021-02-24	2021-02-23	21	2	2	2	5	2	2	2	2	1	0.69	2021-02-02	2	2	70	1.7	24.2215	1	2	2	2	4	82.66	5	2	3	2	2	2	2	2	1	2	Trimetroprim/ sulfametoxazol/ heparina/ bitarvy/ paracetamol/ toferit/ fluconazol					3	3	319
524	71	2	15137350	2021-02-22	2021-02-22	15	1	1	2	5	2	2	2	2	2	NA	NA	2	3			#DIV/0!	1	2	2	2	4	130	5	1	2	2	2	2	2	2	1	2	Insulina/ Heparina/ Losartan/ Insulina NPH	<0.03
525	65	2	21007798	2021-02-23	2021-02-23	12	2	2	2	5	2	2	2	2	2	NA	NA	2	2	70	1.7	24.2215	1	2	2	2	4	88	5	1	2	2	2	2	2	1	1	2	Paracetamol/ Enalapril/ Nifedipino/	0.03	1048		511	3	3
526	63	2	21007436	2021-02-20	2021-02-24	29	2	2	2	5	2	2	2	2	2	NA	NA	2	3			#DIV/0!	1	3	1	1	3	89	5	2	2	2	2	2	2	2	1	1	Omeprazol/ Ceftriaxona/ Claritromicina/ Insulina acción rápida				875	>300	>200		17.13	13.76	13.02
527	37	1	11098570	2021-03-05	2021-03-05	15	2	2	2	5	2	2	2	2	2	NA	NA	2	3	mklllkjh vkcdhhaq		#VALUE!			2	2	4	88	5	2	2	2	2	2	2	2	1	2	Heparina/Paracetamol/Troferit
528	79	2	20058200	2021-02-24	2021-02-25	13	2	1	1	5	2	2	3	2	2	1.19	2020-11-23	2	3	79.7	1.65	29.2746	1	2	2	2	4	108.3	5	1	2	2	2	2	2	2	1	2	Captopril/ Heparina/ Paracetamol		>5000		5487	3	3	539	12.16	13.39
529	41	2	12143652	2021-03-09	2021-03-09	2	1	2	2	5	2	2	2	2	1	1.01	2021-03-03	2	2	75	1.72	25.3515	2	4	5	2	4	93.3	5	2	3	2	2	2	2	2	1	2	Heparina/ Troferit/ Paracetamol/ Darunavir/ Ritonavir/Dolutegravir/ Movitrem/ Trimetoprim-Sulfametoxazol/ Fluconazol		1870	69		3	3	685
531	77	2	16180450	09/03/021	2021-03-09	5	2	2	2	5	2	2	2	2	2	NA	NA	2	3	70	1.7	24.2215	1	4	3	2	4	86.66	5	1	2	2	2	2	2	2	1	2	Metoprolol/ Dezketoprfeno	<0.03	4102	3309		3	3
533	51	2	21008286	2021-02-25	2021-02-27		2	2	1	5	2	2	2	2	2	NA	NA	2					1	3	1	2		85	1	2	3	2	2	2	2	2	1	2	Omeprazol/Heparina/Paracetamol/Gluconato de calcio
							2	2	2	5	2	5	2	2	2	NA	NA	2					1	3	1	2			4	2	3	2	2	2	2	2	1	2	Omeprazol/Heparina/Paracetamol/Insulina
																						#DIV/0!
																						#DIV/0!
																						#DIV/0!
																						#DIV/0!
																						#DIV/0!
529	57.7769					10.721	204	208	109		34	15	81	6	8	3.23012		46	124				321			24		85.356		102	12	13	186	22	46	7	438	93		0.304441	1520.08	3445.4	3443.76	46	28	960.333	13.4164	12.4594	12.7544
DE	16.1459					6.85915										4.77592												12.818												2.8172	1594.13	8174.05	9193.76			946.139	2.88168	2.79978	3.10796
R. IntCu	86					54										20.78												106.6												40.027	9999.97	34995	55697			7485	24.27	17.31	31.12
Mediana	59					9										1.02												84.66												0.03	820.5	350	291.5			706.7	14.135	12.87	13.22
woman
discharge
death																								gvula
ARDS mild
ARDS mod
ARDS sever
ARDS NA
Vent Inv
Vent Alt Flu
Vent Ox
Vent no
No sabe Vent
KDIGO 1
KDIGO 2
KDIGO 3
Total AKI
No AKI
chronic lung disease
ASTMA
Interst DISEWASE
OTHER Pul DISEASE
Nore
Nore+Vaso
Nore+Hidro
N+V+H
WITHOUT Vasoact
Hemo
DP
N/A TSR
Transplant
LRA adquisition
Comunity
Hospital
None
[truncated: 881 more columns]

## Sheet: Codes
Género
M	1
H	2
Sí	1
No	2
Desconoce/no aplica	3
Descenlace
Alta a casa	1
Muerte	2
Severidad ARDS
Leve	1	PaO2/FiO2 >200, <300 PEEP o CPAP >5 cmH2O
Moderado	2	PaO2/FiO2 >100, <200 PEEP o CPAP >5 cmH2O
Severo	3	PaO2/FiO<100, <100 PEEP o CPAP >5 cmH2O
No Aplica	4
Ventilación
Invasiva	1
Alto flujo	2
Oxigeno	3
Sin apoyo	4
Desconoce	5
LRA
KDIGO 1	1	(FiO2 = 21 de aire ambiente, si no viene especificada)
KDIGO 2	2
KDIGO 3	3
No AKI	4
Enfermedad Pulmonar Crónica
EPOC	1
ASMA	2
Enfermedad intersticial	3
Otras	4
Sin enf pulmonar	5
Vasoactivos
Norepinefrina	1
Nore + Vasopresina	2
Nore + Hidrocortisona	3
Nore + Vaso + Hidro	4
Sin vasoactivo	5
Tipo de TSR
Hemodiálisis	1
DP	2
NA	3
Lugar de instalación de LRA
Comunitaria	1
Hospitalaria	2
No aplica	3

## Sheet: Variables
Variable	Número	Porcentaje	Promedio	DE	R. Intercuartil	Mediana
Total #	529	1
Mujeres	#REF!	#REF!
Hombres	#REF!	#REF!
Edad			57.7769	16.1459	86	59
Días Hosp			10.721	6.85915	54	9
DM	204	0.385633
HAS	208	0.393195
Tabaquismo	109	0.206049
EPOC	#REF!	#REF!
Asma	#REF!	#REF!
Enf. Intersticial	#REF!	#REF!
Otras Enf. Pulmonares	#REF!	#REF!
ECV	34	0.0642722
ICC	15	0.0283554
ERC	81	0.153119
Cr Basal			3.23012	4.77592	20.78	1.02
Diálisis Crónica	46	0.0869565
Obesidad	124	0.234405
ARDS	321	0.606805
ARDS leve	#REF!	#REF!
ARDS moderado	#REF!	#REF!
ARDS severo	#REF!	#REF!
Sin Apoyo Ventil.	#REF!	#REF!
Ventilación Inv.	#REF!	#REF!
Ventilación Alto Flujo	#REF!	#REF!
Oxígeno libre	#REF!	#REF!
No se sabe Ventilación	#REF!	#REF!
VIH	8	0.0151229
Cardiopatía isquémica	24	0.0453686
DRA	#REF!	#REF!
DRA KDIGO 1	#REF!	#REF!
DRA KDIGO 2	#REF!	#REF!
DRA KDIGO 3	#REF!	#REF!
Sin DRA	#REF!	#REF!
PAM			85.356	12.818	106.6	84.66
Vasocontrictores	#REF!	#REF!
Norepinefrina	#REF!	#REF!
Nore+Vaso	#REF!	#REF!
Nore+Hidro	#REF!	#REF!
Nore+Vaso+Hidro	#REF!	#REF!
Sin Vasoactivo	#REF!	#REF!
Uso IECA/ARA2	102	0.192817
Descontinua IECA/ARA2	12	0.0226843
Hidroxicloroquina	13	0.0245747
Azitromicina	186	0.351607
Oseltamivir	22	0.0415879
Metilprednisolona	46	0.0869565
Uso de Diuréticos	93	0.175803
Ferritina			960.333	946.139	7485	706.7
Troponinas			0.304441	2.8172	40.027	0.03
Dímero D			1520.08	1594.13	9999.97	820.5
BNP			3445.4	8174.05	34995	350
NT-ProBNP			3443.76	9193.76	55697	291.5
Proteinuria	46	0.0869565
Hematuria	28	0.0529301
TSR	#REF!	#REF!
Hemodiálisis	#REF!	#REF!
Pase a UCI	118	0.223062
Diálisis Peritoneal	#REF!	#REF!
Sin TSR	#REF!	#REF!
Retiro de TSR	5	0.0094518
Recupera Función Renal	30	0.0567108
Días para Recuperar			3.22078	2.98956	15	2
Alta a Casa	#REF!	#REF!
Muerte	#REF!	#REF!
Procalcitonina mayor			14.4473	88.6873	1302	0.54
Hb Día 1			13.4164	2.88168	24.27	14.135
Hb Día 2			12.4594	2.79978	17.31	12.87
Hb Día 3			12.7544	3.10796	31.12	13.22
Hb Día 4			12.4732	2.50781	12.82	12.76
Hb Día 5			12.3769	2.61441	12.81	12.46
Hb Día 6			12.1374	2.69938	13.82	12.06
Hb Día 7			12.0053	2.8298	14.06	11.96
Hb Día 8			12.0923	2.60561	11.71	11.98
Hb Día 9			11.7079	2.53228	12.05	11.435
Hb Día 10			11.6593	2.35858	10.48	11.69
Hb Día 11			11.3839	2.55537	11.3	11.53
Hb Día 12			11.1396	2.39659	10.23	11.52
Hb Día 13			11.1841	2.31617	9.86	11.13
Hb Día 14			11.4401	2.29584	9.07	11.59
Hb Día 15			10.6213	2.28775	9.05	10.54
Hb Día 16			10.7745	2.42034	11.87	11.085
Hb Día 17			10.2414	2.12416	8.26	10.64
Hb Día 18			10.4367	2.73936	14.12	10.065
Hb Día 19			10.0106	1.80947	6.89	9.99
Hb Día 20			9.87571	1.68696	5.74	10.14
Hb Día 21			9.54571	1.71213	7.88	9.36
Hb Día 22			9.09739	2.36405	11.71	9.24
Hb Día 23			9.30167	1.59627	6.24	9.065
Hb Día 24			9.30059	1.6448	5.19	8.9
Hb Día 25			9.19375	2.40364	8.47	8.56
Hb Día 26			9.61	1.79065	5.56	9.485
Hb Día 27			9.57846	1.99825	5.78	9.54
Hb Día 28			8.77917	1.9661	5.5	7.91
Hb Día 29			9.21286	2.01437	5.44	8.66
Hb Día 30			9.10889	2.21166	6.53	8.89
Hb Día 31			9.48875	2.42667	6.73	9.365
Hb Día 32			8.16625	1.25854	3.53	7.76
Plaq Día 1			250.154	111.252	744.66	238.25
Plaq Día 2			245.98	#REF!	#REF!	#REF!
Plaq Día 3			271.521	119.232	735.55	268.925
Plaq Día 4			259.31	102.274	526.55	259.7
Plaq Día 5			274.184	131.507	705.7	273.95
Plaq Día 6			276.107	120.703	715.15	265.6
Plaq Día 7			261.136	129.252	771.04	247
Plaq Día 8			276.332	166.615	1638.93	267
Plaq Día 9			275.264	135.424	634.92	261.9
Plaq Día 10			286.241	137.369	719.86	275.9
Plaq Día 11			269.191	138.235	660.2	240.5
Plaq Día 12			247.696	122.142	550.07	232.2
Plaq Día 13			226.734	118.24	439.61	203.2
Plaq Día 14			226.03	117.498	469.48	193.8
Plaq Día 15			190.033	100.449	444.6	183
Plaq Día 16			209.888	112.864	444.84	174.6
Plaq Día 17			202.385	118.115	589.61	183.2
Plaq Día 18			189.404	102.537	418.96	160
Plaq Día 19			202.78	102.978	350.28	200.8
Plaq Día 20			206.266	132.052	492.84	179
Plaq Día 21			206.911	132.621	531.51	214.8
Plaq Día 22			238.827	133.51	503.71	207
Plaq Día 23			221.655	147.331	633.1	197.35
Plaq Día 24			246.779	215.231	700.45	187.3
Plaq Día 25			244.1	201.158	686.32	203.5
Plaq Día 26			263.677	198.46	630.7	218.8
Plaq Día 27			269.155	230.467	746.31	199.7
Plaq Día 28			280.138	197.838	612.72	212.3
Plaq Día 29			205.287	11.8798	197.1	11.02
Plaq Día 30			214.374	6.94461	41.66	12.22
Plaq Día 31			225.219	12.1871	156.54	11.15
Plaq Día 32			217.029	88.6048	1169.69	10.66
Leu Día 1			12.4105	11.8798	197.1	11.02
Leu Día 2			13.3865	6.94461	41.66	12.22
Leu Día 3			12.8095	12.1871	156.54	11.15
Leu Día 4			19.6142	88.6048	1169.69	10.66
Leu Día 5			12.1471	5.65324	35.43	10.94
Leu Día 6			13.1777	15.0513	192.29	10.9
Leu Día 7			13.4398	6.38736	31.87	12.485
Leu Día 8			25.8833	137.085	1696.54	12.965
Leu Día 9			14.631	9.1641	79.26	13.38
Leu Día 10			17.976	28.0809	300.64	14.29
Leu Día 11			17.6906	23.4295	232.37	13.94
Leu Día 12			14.996	7.51772	39.94	14.155
Leu Día 13			15.1741	6.89827	43.98	14.06
Leu Día 14			15.109	10.2121	69.33	13.845
Leu Día 15			15.3685	7.10684	37.36	13.815
Leu Día 16			14.3692	6.14771	29.03	13.56
Leu Día 17			13.0043	6.88091	33.81	11.9
Leu Día 18			13.0283	5.58573	24.53	13.145
Leu Día 19			20.9486	46.5195	281.61	13.27
Leu Día 20			14.2057	6.82324	33.44	15.245
Leu Día 21			12.3097	6.09569	27.27	11.86
Leu Día 22			12.0087	4.42935	17.09	11.72
Leu Día 23			11.5414	6.1415	27.27	10.16
Leu Día 24			10.7553	5.87853	23.3	8.62
Leu Día 25			13.3412	14.8692	60.86	9.415
Leu Día 26			14.8033	15.291	62.61	11.25
Leu Día 27			16.0885	16.6056	65.02	11.36
Leu Día 28			13.0933	6.35232	24.05	12.415
Leu Día 29			13.8257	9.02546	18.68	17.45
Leu Día 30			14.8544	10.6673	24.06	9.135
Leu Día 31			154.558	14.0396	30.27	12.81
Leu Día 32			10.6829	19.4148	34.03	5.27
Linfocitos totales Día 1			1.04234	1.61441	28.02	0.84
Linfocitos totales Día 2			0.874965	0.549954	3.53	0.74
Linfocitos totales Día 3			0.833897	0.496991	2.87	0.72
Linfocitos totales Día 4			0.807471	0.584802	3.89	0.695
Linfocitos totales Día 5			0.871705	1.06621	11.82	0.66
Linfocitos totales Día 6			0.838483	0.557245	3.86	0.695
Linfocitos totales Día 7			0.7735	0.533986	3.32	0.62
Linfocitos totales Día 8			0.857208	1.07963	10.91	0.575
Linfocitos totales Día 9			0.809538	0.546456	2.22	0.65
Linfocitos totales Día 10			0.877456	0.694573	3.14	0.64
Linfocitos totales Día 11			1.1617	1.81949	17.55	0.865
Linfocitos totales Día 12			0.908333	0.677136	4.52	0.69
Linfocitos totales Día 13			6.20838	33.1544	253.78	0.695
Linfocitos totales Día 14			0.940303	0.805206	4.17	0.69
Linfocitos totales Día 15			1.93905	6.86684	53.93	0.73
Linfocitos totales Día 16			2.95033	12.8788	97.73	0.82
Linfocitos totales Día 17			5.19769	23.3626	150.81	0.73
Linfocitos totales Día 18			4.25351	19.2555	117.78	0.77
Linfocitos totales Día 19			4.60917	22.701	136.82	0.68
Linfocitos totales Día 20			5.16069	22.6731	122.85	0.7
Linfocitos totales Día 21			6.72233	32.3525	177.7	0.7
Linfocitos totales Día 22			0.834783	0.465167	1.72	0.73
Linfocitos totales Día 23			0.950909	0.548669	1.92	0.765
Linfocitos totales Día 24			0.908235	0.466921	1.87	0.83
Linfocitos totales Día 25			1.91375	3.81488	15.87	0.985
Linfocitos totales Día 26			1.92143	2.74104	10.75	1.2
Linfocitos totales Día 27			1.60231	1.74044	6.67	1.19
Linfocitos totales Día 28			1.15	0.652675	1.96	1.005
Linfocitos totales Día 29			1.16714	0.489514	1.34	1.03
Linfocitos totales Día 30			1.18125	0.531237	1.4	1.02
Linfocitos totales Día 31			1.17375	1.03303	2.72	0.58
Linfocitos totales Día 32			1.10625	0.879642	2.46	0.75
Gluc Día 1			166.824	104.033	773	130
Gluc Día 2			165.157	90.5634	536	139.5
Gluc Día 3			165.026	93.6269	557	141
Gluc Día 4			152.894	72.293	409	134
Gluc Día 5			150.64	409	513	139.5
Gluc Día 6			138.254	56.5752	348	128
Gluc Día 7			148.146	73.9953	545	132
Gluc Día 8			144.629	64.8989	511	137
Gluc Día 9			140.769	56.7575	326	131
Gluc Día 10			143.658	55.7394	403	137
Gluc Día 11			132.92	60.6466	303	115
Gluc Día 12			128.282	51.4894	306.5	120
Gluc Día 13			137.541	52.7689	278	128
Gluc Día 14			132.792	49.6142	220.1	125
Gluc Día 15			130.828	49.0485	226	124.5
Gluc Día 16			123.359	51.4138	255	118.5
Gluc Día 17			120.882	53.9502	246	111
Gluc Día 18			127.5	50.321	252	114
Gluc Día 19			140	81.7246	398	118
Gluc Día 20			117.69	38.681	163	108
Gluc Día 21			120.571	39.7785	152	117.5
Gluc Día 22			112.524	35.3223	122	105
Gluc Día 23			121	40.6629	154	118
Gluc Día 24			117.765	39.9664	139	116
Gluc Día 25			116.188	40.4495	181	116
Gluc Día 26			126.786	53.5109	189	117
Gluc Día 27			110.308	19.0367	81	113
Gluc Día 28			127.5	46.6292	120	125.5
Gluc Día 29			137.571	45.537	116	123
Gluc Día 30			115.625	45.8318	116	115.5
Gluc Día 31			162	131.825	392	110
Gluc Día 32			112.167	41.3783	108	96.5
Urea Día 1			74.8326	77.9194	454	48
Urea Día 2			109.682	88.9923	398.9	77
Urea Día 3			102.493	82.5527	468	74.15
Urea Día 4			116.281	87.4465	496	89
Urea Día 5			111.495	85.7871	475	78
Urea Día 6			111.355	80.9559	382.8	82.6
Urea Día 7			129.506	83.8575	368.1	107
Urea Día 8			128.82	185.071	2093	84
Urea Día 9			127.506	96.0585	652.01	97.5
Urea Día 10			124.42	84.2105	407.2	100
Urea Día 11			127.906	75.5437	291.5	114.9
Urea Día 12			113.361	79.357	355.29	89.6
Urea Día 13			120.937	82.3978	327.3	90.6
Urea Día 14			118.735	77.2863	356.18	95.33
Urea Día 15			118.694	74.401	310.41	95
Urea Día 16			120.807	88.7622	449	98
Urea Día 17			123.393	86.7586	398.17	103.05
Urea Día 18			129.204	89.0771	385.45	100
Urea Día 19			89.74	67.1805	296.02	69
Urea Día 20			103.874	100.692	491.44	83.1
Urea Día 21			88.4481	72.6492	340.3	76
Urea Día 22			92.4714	60.9615	220.8	80
Urea Día 23			87.9789	47.0379	168	76
Urea Día 24			98.9059	75.5519	253.2	79
Urea Día 25			87.1937	46.0176	179	92.45
Urea Día 26			86.3214	52.9596	197	86.9
Urea Día 27			89.6714	75.6008	264.5	71.55
Urea Día 28			75.01	36.8508	109.7	67
Urea Día 29			92.5286	56.7467	135	66.7
Urea Día 30			67.6875	47.6456	150	55.5
Urea Día 31			62.725	46.0829	136	45.5
Urea Día 32			73.6833	34.0409	83.3	80.4
Creat Día 1			2.60175	4.68085	31.26	1.035
Creat Día 2			3.53678	4.7981	21.42	1.29
Creat Día 3			3.12596	4.75386	31.88	1.105
Creat Día 4			3.27377	4.89898	22.71	1.11
Creat Día 5			3.03862	4.4251	24.84	1.025
Creat Día 6			2.64058	3.72975	24.35	0.98
Creat Día 7			3.26511	4.45177	23.58	1.28
Creat Día 8			2.27276	3.00128	17.28	1.03
Creat Día 9			2.74556	3.66293	18.22	1.015
Creat Día 10			2.45879	3.58679	21.35	0.985
Creat Día 11			2.61755	3.18878	13.77	1.16
Creat Día 12			5.34071	20.3964	136.72	0.86
Creat Día 13			2.36145	3.7531	18.85	0.865
Creat Día 14			4.23175	17.309	137.76	0.93
Creat Día 15			4.55356	18.3878	141.76	1.01
Creat Día 16			6.69448	25.1293	139.8	1.065
Creat Día 17			7.17863	26.8797	142.71	1
Creat Día 18			5.77083	23.4321	141.8	1.08
Creat Día 19			8.87541	31.8189	142.77	0.79
Creat Día 20			6.40276	26.315	142.8	0.98
Creat Día 21			1.37103	1.70129	7.11	0.84
Creat Día 22			1.42238	1.46767	6.05	0.7
Creat Día 23			1.0281	0.771943	2.75	0.71
Creat Día 24			1.27059	1.37311	4.37	0.63
Creat Día 25			1.07437	1.07297	4.17	0.6
Creat Día 26			1.085	0.915909	2.51	0.62
Creat Día 27			1.16071	1.19762	3.38	0.545
Creat Día 28			1.021	0.78312	2.47	0.785
Creat Día 29			1.24143	1.09536	3.01	0.69
Creat Día 30			0.62625	0.413105	1.4	0.55
Creat Día 31			0.575	0.252247	0.79	0.535
Creat Día 32			1.30167	1.69481	4.29	0.665
Na Día 1			134.4	5.82989	53	135
Na Día 2			135.618	7.67994	82	136
Na Día 3			135.791	11.1077	149	136
Na Día 4			136.848	5.77555	34	137
Na Día 5			136.982	6.62193	43	138
Na Día 6			137.977	12.0905	146.8	138
Na Día 7			138.609	7.28906	43	138
Na Día 8			138.561	7.14864	43	138
Na Día 9			139.272	6.52875	40	139.5
Na Día 10			138.833	6.90122	42	139
Na Día 11			139.011	7.41039	37	139.5
Na Día 12			139.268	6.8006	32	139
Na Día 13			137.9	9.86983	54	139
Na Día 14			138.733	7.11853	37	139
Na Día 15			137.945	8.65259	51	138
Na Día 16			139.745	7.8604	45	140
Na Día 17			138.208	10.8195	67	139
Na Día 18			136.806	10.5555	52	139
Na Día 19			137.4	7.67808	40	139
Na Día 20			136.464	10.1452	47	138.5
Na Día 21			137.192	8.60706	45	139
Na Día 22			139.81	5.75864	22	139
Na Día 23			141.875	5.23927	18	142
Na Día 24			139.625	11.2598	48	143
Na Día 25			140.188	5.84487	19	141.5
Na Día 26			139.154	6.13523	18	138
Na Día 27			139.083	6.12682	23	139
Na Día 28			141.182	5.72395	19	141
Na Día 29			139.714	4.85504	13	139
Na Día 30			139.125	3.39905	10	139.5
Na Día 31			139.429	6.3471	21	140
Na Día 32			142	4.47214	13	141
Cl Día 1			99.0566	6.21004	46	99
Cl Día 2			100.373	8.15093	78	101
Cl Día 3			100.464	6.89427	48	100
Cl Día 4			101.232	6.74568	36	102
Cl Día 5			101.083	7.02299	39	102
Cl Día 6			102.534	7.85618	49	102
Cl Día 7			101.207	8.05958	38	101
Cl Día 8			102.511	8.62462	67	102
Cl Día 9			102.009	9.39064	87	102
Cl Día 10			102.723	8.66515	61	102.5
Cl Día 11			101.474	8.48132	41	101
Cl Día 12			101.204	13.2372	117.5	101
Cl Día 13			97.1841	22.6559	116.5	102
Cl Día 14			102.083	7.90042	44	101.5
Cl Día 15			98.1351	14.8993	114.3	98
Cl Día 16			100.291	14.8641	112.7	102
Cl Día 17			97.3852	20.2736	113.2	100
Cl Día 18			96.0673	23.1418	108.7	101
Cl Día 19			123.675	152.715	1003.7	101.5
Cl Día 20			94.6714	25.9534	109.4	100.5
Cl Día 21			98.343	19.5542	108.74	103
Cl Día 22			102.909	7.83101	33	105.5
Cl Día 23			104.562	4.17882	18	105
Cl Día 24			102.625	8.90599	38	103
Cl Día 25			103.333	5.51189	18	103
Cl Día 26			101.923	5.3613	17	101
Cl Día 27			104	8.76978	33	102.5
Cl Día 28			104.182	3.371	12	104
Cl Día 29			103.286	4.75094	13	105
Cl Día 30			100.75	3.69362	10	101
Cl Día 31			100.857	3.84831	11	101
Cl Día 32			104	3	8	105
K Día 1			4.34403	0.863899	5.2	4.25
K Día 2			4.60365	0.94665	4.89	4.415
K Día 3			4.465	0.833165	4.94	4.4
K Día 4			4.56049	0.899992	4.7	4.48
K Día 5			4.39	0.942115	7.5	4.4
K Día 6			4.46168	0.853636	4.9	4.4
K Día 7			4.47225	0.890611	6	4.36
K Día 8			7.65353	34.5954	405	4.6
K Día 9			4.52054	0.98208	5.42	4.48
K Día 10			4.6043	1.01713	5.22	4.52
K Día 11			4.59277	0.99492	5.88	4.5
K Día 12			4.71787	0.977259	4.9	4.61
K Día 13			4.46226	0.919395	4.03	4.435
K Día 14			4.62616	1.02478	5.27	4.5
K Día 15			4.45073	1.03828	5.17	4.3
K Día 16			4.54821	1.1515	5.52	4.2
K Día 17			4.3504	0.961672	4.29	4.28
K Día 18			4.10694	0.899529	5.15	3.965
K Día 19			4.27649	1.01707	4.5	4.01
K Día 20			4.70593	1.46902	6.12	4.2
K Día 21			4.02769	1.04907	5.26	4
K Día 22			4.2875	1.25231	5.7	4.075
K Día 23			4.08118	1.31655	5.53	3.9
K Día 24			4.04312	0.89919	3.29	4.05
K Día 25			4.3075	1.37894	5.7	4.025
K Día 26			4.06923	0.918871	3.61	3.9
K Día 27			3.95917	0.677917	2.27	4.04
K Día 28			3.74182	0.821679	2.65	3.8
K Día 29			3.94857	0.91765	2.85	3.81
K Día 30			3.8125	0.715357	2.2	3.735
K Día 31			3.66429	0.401034	0.97	3.5
K Día 32			4.13571	0.449476	1.11	4.24
P Día 1			4.1505	6.08909	106	3.2
P Día 2			4.52096	2.4607	12.9	3.8
P Día 3			4.44111	2.38536	12.8	3.7
P Día 4			4.94819	5.15175	62.5	3.9
P Día 5			4.2689	2.12785	11.9	3.8
P Día 6			4.01153	1.96298	11.7	3.55
P Día 7			4.43094	2.5004	13.4	3.7
P Día 8			4.27535	2.18585	13.4	3.6
P Día 9			4.35345	2.51791	12.6	3.5
P Día 10			4.27707	2.44603	12.9	3.45
P Día 11			4.53196	2.73605	14.1	3.6
P Día 12			4.1619	2.37507	13.5	3.35
P Día 13			4.62	3.08855	16.4	3.5
P Día 14			4.22698	2.26781	8.6	3.5
P Día 15			4.42133	2.54617	9.9	3.5
P Día 16			4.42281	2.31748	9.2	3.7
P Día 17			4.45	2.17679	8.3	3.7
P Día 18			4.43514	2.44985	9.6	3.3
P Día 19			4.14167	2.01684	7.7	3.4
P Día 20			4.51034	2.20152	8.5	4.1
P Día 21			3.62581	1.65226	6.4	3.3
P Día 22			3.99583	2.02065	7.5	3.45
P Día 23			3.18944	1.16109	4.8	3.2
P Día 24			3.67778	1.49137	6.2	3.4
P Día 25			3.6375	1.19937	4.5	3.6
P Día 26			3.42857	1.13844	4.4	3.2
P Día 27			3.3	1.1897	4	3.1
P Día 28			3.43636	0.959451	3.8	3.6
P Día 29			4.05	1.18442	3	4
P Día 30			3.63625	1.07155	3.61	3.7
P Día 31			3.78571	1.06838	3.4	3.6
P Día 32			3.57143	1.89184	4.2	3.4
Ca Día 1			8	0.969338	9.8	8.1
Ca Día 2			8.45146	9.61454	129.2	7.7
Ca Día 3			7.82324	0.987504	11.3	7.8
Ca Día 4			7.74091	0.680236	3.7	7.7
Ca Día 5			7.61886	0.806111	5	7.7
Ca Día 6			7.50429	1.17671	9.2	7.6
Ca Día 7			7.65704	0.666035	4.4	7.65
Ca Día 8			7.68789	0.707476	4.02	7.7
Ca Día 9			7.67603	0.781454	5.4	7.7
Ca Día 10			7.73136	0.71977	4.4	7.8
Ca Día 11			7.56837	0.730851	4.4	7.6
Ca Día 12			7.66118	0.6821	3.2	7.6
Ca Día 13			7.54127	0.939051	6.3	7.6
Ca Día 14			7.4054	0.684927	3.1	7.4
Ca Día 15			7.37931	0.643662	3.2	7.4
Ca Día 16			7.45526	0.792807	4	7.4
Ca Día 17			7.41792	0.658166	3.2	7.5
Ca Día 18			10.2436	17.2895	105.4	7.335
Ca Día 19			7.41176	0.690965	3.2	7.4
Ca Día 20			7.21	1.09354	6.8	7.3
Ca Día 21			7.33793	0.684217	3	7.2
Ca Día 22			7.26667	0.717282	2.8	7.1
Ca Día 23			7.35882	0.666201	2.4	7.3
Ca Día 24			7.28889	0.662339	2.6	7.15
Ca Día 25			7.5	0.758947	2.7	7.4
Ca Día 26			7.53571	0.717482	2.7	7.45
Ca Día 27			7.16429	0.977129	4.2	7.3
Ca Día 28			7.23636	0.850027	3.2	7.3
Ca Día 29			7.55	0.671884	2.2	7.55
Ca Día 30			7.225	0.388219	1.4	7.25
Ca Día 31			7.34286	0.320713	1	7.4
Ca Día 32			7.2	0.443471	1.2	7.1
pH Día 1			7.41844	0.128445	1	7.45
pH Día 2			7.32583	0.157221	0.71	7.37
pH Día 3			7.37978	0.106843	0.5	7.4
pH Día 4			7.35333	0.103531	0.53	7.38
pH Día 5			7.40039	0.0859526	0.5	7.41
pH Día 6			7.39625	0.0882214	0.34	7.41
pH Día 7			7.40868	0.0963712	0.35	7.425
pH Día 8			7.378	0.107255	0.38	7.39
pH Día 9			7.3837	0.134312	0.59	7.41
pH Día 10			7.401	0.0986932	0.41	7.415
pH Día 11			7.37458	0.136954	0.54	7.4
pH Día 12			7.42	0.108347	0.51	7.44
pH Día 13			7.3965	#REF!	#REF!	#REF!
pH Día 14			7.41818	#REF!	#REF!	#REF!
pH Día 15			7.39813	#REF!	#REF!	#REF!
pH Día 16			7.41417	#REF!	#REF!	#REF!
pH Día 17			7.42933	0.590903	1.3	2.9
pH Día 18			7.43778	0.0894117	0.27	7.46
pH Día 19			7.40182	0.106941	0.37	7.41
pH Día 20			7.41571	0.103095	0.27	7.41
pH Día 21			7.4	0.158367	0.42	7.46
pH Día 22			7.40333	0.0962635	0.29	7.41
pH Día 23			7.474	0.074364	0.2	7.49
pH Día 24			7.406	0.095289	0.24	7.45
pH Día 25			7.35	0.0707107	0.1	7.35
pH Día 26			7.4	0.0424264	0.06	7.4
pH Día 27			7.48	0.0608276	0.11	7.45
pH Día 28			7.51	#DIV/0!	0	7.51
pH Día 29			#DIV/0!	#DIV/0!	0	#NUM!
pH Día 30			#DIV/0!	#DIV/0!	0	#NUM!
pH Día 31			#DIV/0!	#DIV/0!	0	#NUM!
pH Día 32			#DIV/0!	#DIV/0!	0	#NUM!
pCO2 Día 1			33.0056	11.3778	91	31
pCO2 Día 2			43.6809	16.1529	64	40
pCO2 Día 3			44.7447	15.8697	76	41
pCO2 Día 4			47.8077	16.2927	82	44.5
pCO2 Día 5			44.7451	12.5489	58	43
pCO2 Día 6			47.3721	16.2217	95	44
pCO2 Día 7			49.9744	32.2715	210	45
pCO2 Día 8			49.0698	18.7558	79	46
pCO2 Día 9			52	14.8823	68	52
pCO2 Día 10			51.7857	18.0624	73	50.5
pCO2 Día 11			51.9167	12.5141	51	53
pCO2 Día 12			49.625	12.0932	50	45.5
pCO2 Día 13			56.1	16.0948	70	54.5
pCO2 Día 14			53.1667	16.6233	50	54.5
pCO2 Día 15			49.9375	13.3988	43	47
pCO2 Día 16			46.6667	6.77339	23	46.5
pCO2 Día 17			47.3571	9.45115	30	51
pCO2 Día 18			45.7778	14.9481	51	48
pCO2 Día 19			52.7273	22.1499	78	45
pCO2 Día 20			49	14.8549	41	44
pCO2 Día 21			41.8333	11.7714	31	40
pCO2 Día 22			56.6667	25.0013	66	58.5
pCO2 Día 23			47.4	9.81326	23	45
pCO2 Día 24			57.8	14.1492	36	54
pCO2 Día 25			66.5	34.6482	49	66.5
pCO2 Día 26			60.5	6.36396	9	60.5
pCO2 Día 27			44.6667	17.0098	32	38
pCO2 Día 28			42	#DIV/0!	0	42
pCO2 Día 29			#DIV/0!	#DIV/0!	0	#NUM!
pCO2 Día 30			#DIV/0!	#DIV/0!	0	#NUM!
pCO2 Día 31			#DIV/0!	#DIV/0!	0	#NUM!
pCO2 Día 32			#DIV/0!	#DIV/0!	0	#NUM!
pO2 Día 1			59.3258	24.608	168	56
pO2 Día 2			81.0652	37.9745	187	73.5
pO2 Día 3			80.1277	37.3745	269	73
pO2 Día 4			77.9216	19.0587	95	77
pO2 Día 5			76.9216	20.9302	118	78
pO2 Día 6			83.561	16.7885	76	81
pO2 Día 7			78.8974	10.782	53	79
pO2 Día 8			75.439	14.3354	66	78
pO2 Día 9			78.4286	14.0011	66	78.5
pO2 Día 10			77.5714	16.8949	88	76.5
pO2 Día 11			75.5417	18.2518	78	74.5
pO2 Día 12			85.25	43.7466	213	73
pO2 Día 13			84.25	46.8524	225	73
pO2 Día 14			68.1818	18.4001	70	69
pO2 Día 15			88.7333	34.2563	142	78
pO2 Día 16			78.6364	24.2333	97	81
pO2 Día 17			75.9286	19.1611	70	70.5
pO2 Día 18			83	18.5412	52	77
pO2 Día 19			80.4545	25.1649	85	76
pO2 Día 20			80.8571	14.6336	35	75
pO2 Día 21			93.5	41.5054	115	87.5
pO2 Día 22			81.3333	16.4641	44	82
pO2 Día 23			66.6667	19.9867	59	67.5
pO2 Día 24			78.2	16.0997	39	80
pO2 Día 25			65	14.1421	20	65
pO2 Día 26			62	1.41421	2	62
pO2 Día 27			66.5	20.5061	29	66.5
pO2 Día 28			92	#DIV/0!	0	92
pO2 Día 29			#DIV/0!	#DIV/0!	0	#NUM!
pO2 Día 30			#DIV/0!	#DIV/0!	0	#NUM!
pO2 Día 31			#DIV/0!	#DIV/0!	0	#NUM!
pO2 Día 32			#DIV/0!	#DIV/0!	0	#NUM!
HCO3 Día 1			22.605	5.19151	39.2	23.7
HCO3 Día 2			22.3718	6.75882	30.64	24.1
HCO3 Día 3			31.7568	45.5407	313.8	24.75
HCO3 Día 4			25.405	5.1148	26.1	25.8
HCO3 Día 5			25.9127	6.56289	39.2	26.4
HCO3 Día 6			26.6164	6.12726	37.6	27.1
HCO3 Día 7			28.3737	5.79383	31.7	27.85
HCO3 Día 8			28.1692	5.81238	21.4	28.2
HCO3 Día 9			28.4852	6.59374	24.2	28.2
HCO3 Día 10			29.1519	6.71623	25.9	28.35
HCO3 Día 11			31.1478	8.23081	26.6	30.5
HCO3 Día 12			30.8333	6.92253	25.2	31.15
HCO3 Día 13			31.149	6.23856	22.7	32.8
HCO3 Día 14			33.0545	10.0769	27.8	30.2
HCO3 Día 15			29.8692	9.28497	29	33.3
HCO3 Día 16			31.3208	9.7354	32.4	30.6
HCO3 Día 17			31.14	7.1327	32.1	30.3
HCO3 Día 18			31.6444	7.76178	23.8	33.5
HCO3 Día 19			30	6.07527	21.1	30.1
HCO3 Día 20			29.6714	4.58865	13	31.4
HCO3 Día 21			30.58	9.42746	21.3	34.8
HCO3 Día 22			30.6	10.3892	30	33.3
HCO3 Día 23			33.18	3.37594	7.9	34.7
HCO3 Día 24			34.04	3.79645	9.4	34.5
HCO3 Día 25			37.7	#DIV/0!	0	37.7
HCO3 Día 26			37.55	7.84889	11.1	37.55
HCO3 Día 27			31.1	8.31445	16.3	33
HCO3 Día 28			32.5	#DIV/0!	0	32.5
HCO3 Día 29			#DIV/0!	#DIV/0!	0	#NUM!
HCO3 Día 30			#DIV/0!	#DIV/0!	0	#NUM!
HCO3 Día 31			#DIV/0!	#DIV/0!	0	#NUM!
HCO3 Día 32			#DIV/0!	#DIV/0!	0	#NUM!
Lactato Día 1			2.04107	1.79627	14.94	1.6
Lactato Día 2			1.32727	0.534121	2.3	1.2
Lactato Día 3			1.32955	0.545416	2.8	1.3
Lactato Día 4			1.43383	0.867283	5.1	1.2
Lactato Día 5			1.48298	0.59246	3	1.5
Lactato Día 6			1.53154	0.592499	3	1.5
Lactato Día 7			1.35757	0.499841	1.9	1.2
Lactato Día 8			1.35263	0.661177	2.9	1.2
Lactato Día 9			1.53296	0.865331	4	1.4
Lactato Día 10			1.58	1.00457	4.7	1.4
Lactato Día 11			1.53684	0.779038	3	1.3
Lactato Día 12			1.552	0.828714	3.1	1.2
Lactato Día 13			1.43158	0.931577	4.2	1.1
Lactato Día 14			1.32	0.752477	2.1	1
Lactato Día 15			1.72727	0.984978	3.4	1.4
Lactato Día 16			1.63	0.579367	1.7	1.45
Lactato Día 17			3.46875	8.03507	33	1.7
Lactato Día 18			1.57	0.786893	2.34	1.8
Lactato Día 19			1.31	0.925503	3.1	1.2
Lactato Día 20			1.03333	0.602218	1.6	0.9
Lactato Día 21			1.75	0.9995	2.4	1.35
Lactato Día 22			1.9	1.18659	3	1.45
Lactato Día 23			1.18333	0.147196	0.4	1.15
Lactato Día 24			0.88	0.334664	0.8	0.9
Lactato Día 25			1.05	0.494975	0.7	1.05
Lactato Día 26			0.95	0.353553	0.5	0.95
Lactato Día 27			1.1	0.2	0.4	1.1
Lactato Día 28			1.2	#DIV/0!	0	1.2
Lactato Día 29			#DIV/0!	#DIV/0!	0	#NUM!
Lactato Día 30			#DIV/0!	#DIV/0!	0	#NUM!
Lactato Día 31			#DIV/0!	#DIV/0!	0	#NUM!
Lactato Día 32			#DIV/0!	#DIV/0!	0	#NUM!

## Sheet: Demographic
Tabla 1
Variables Generales	Total
Total de Pacientes, (%)	529 (100.00%)
Mujeres, (%)	#REF!
Hombres, (%)	#REF!
Edad	57.7769
Días de Hospitalización	10.721

## Sheet: Comorbids
Tabla 2
Variables de Antecedentes	Total
DM, (%)	204 (38.56%)
HAS, (%)	208 (39.32%)
Tabaquismo, (%)	109 (20.60%)
EPOC, (%)	#REF!
Asma, (%)	#REF!
Enfermedad Intersticial, (%)	#REF!
Otras Enfermedades Pulmonares, (%)	#REF!
ECV, (%)	34 (6.43%)
ICC, (%)	15 (2.84%)
ERC, (%)	81 (15.31%)
Obesidad, (%)	124 (23.44%)
Diálisis Crónica, (%)	46 (8.70%)
Cardiopatía Isquémica, (%)	24 (4.54%)
Infección por VIH, (%)	8 (1.51%)

## Sheet: Intrahospitalary
Tabla 3
Variables Intrahospitalarias	Total
PAM	85.356
Uso de Vasoconstrictores, (%)	#REF!
Norepinefrina, (%)	#REF!
Norepinefrina + Vasopresina, (%)	#REF!
Norepinefrina + Hidrocortizona, (%)	#REF!
Norepinefrina + Vasopesina + Hidrocortizona, (%)	#REF!
ARDS, (%)	321 (60.68%)
ARDS Leve, (%)	#REF!
ARDS Moderado, (%)	#REF!
ARDS Severo, (%)	#REF!
Sin apoyo ventilatorio, (%)	#REF!
VMA, (%)	#REF!
Ventilación de Alto flujo, (%)	#REF!
Oxígeno Libre, (%)	#REF!
Creatinina Basal	3.23012
DRA, (%)	#REF!
DRA KDIGO 1, (%)	#REF!
DRA KDIGO 2, (%)	#REF!
DRA KDIGO 3, (%)	#REF!
Uso de IECA/ARA2, (%)	102 (19.28%)
Decontinua uso de IECA/ARA2, (%)	12 (2.27%)
Uso de Hidroxicloroquina, (%)	13 (2.46%)
Uso de Azitromicina, (%)	186 (35.16%)
Uso de Oseltamivir, (%)	22 (4.16%)
Uso de Metilprednisolona, (%)	46 (8.70%)
Uso de Diuréticos, (%)	93 (17.58%)

## Sheet: Labs
Tabla 4.1
Variables Laboratoriales	Día 1	Día 2	Día 3	Día 4	Día 5	Día 6	Día 7	Día 8	Día 9	Día 10	Día 11	Día 12	Día 13	Día 14	Día 15	Día 16	Día 17	Día 18	Día 19	Día 20	Día 21	Día 22	Día 23	Día 24	Día 25	Día 26	Día 27	Día 28	Día 29	Día 30	Día 31	Día 32
Hemoglobina, gr/dL (DE)	13.42 (2.88)	12.46 (2.8)	12.75 (3.11)	12.47 (2.51)	12.38 (2.61)	12.14 (2.7)	12.01 (2.83)	12.09 (2.61)	11.71 (2.53)	11.66 (2.36)	11.38 (2.56)	11.14 (2.4)	11.18 (2.32)	11.44 (2.3)	10.62 (2.29)	10.77 (2.42)	10.24 (2.12)	10.44 (2.74)	10.01 (1.81)	9.88 (1.69)	9.55 (1.71)	9.1 (2.36)	9.3 (1.6)	9.3 (1.64)	9.19 (2.4)	9.61 (1.79)	9.58 (2)	8.78 (1.97)	9.21 (2.01)	9.11 (2.21)	9.49 (2.43)	8.17 (1.26)
Plaquetas u/mL, (DE)	250.15 (111.25)	#REF!	271.52 (119.23)	259.31 (102.27)	274.18 (131.51)	276.11 (120.7)	261.14 (129.25)	276.33 (166.61)	275.26 (135.42)	286.24 (137.37)	269.19 (138.23)	247.7 (122.14)	226.73 (118.24)	226.03 (117.5)	190.03 (100.45)	209.89 (112.86)	202.38 (118.12)	189.4 (102.54)	202.78 (102.98)	206.27 (132.05)	206.91 (132.62)	238.83 (133.51)	221.66 (147.33)	246.78 (215.23)	244.1 (201.16)	263.68 (198.46)	269.16 (230.47)	280.14 (197.84)	205.29 (11.88)	214.37 (6.94)	225.22 (12.19)	217.03 (88.6)
Leucocitos mil/mcL, (DE)	12.41 (11.88)	13.39 (6.94)	12.81 (12.19)	19.61 (88.6)	12.15 (5.65)	13.18 (15.05)	13.44 (6.39)	25.88 (137.08)	14.63 (9.16)	17.98 (28.08)	17.69 (23.43)	15 (7.52)	15.17 (6.9)	15.11 (10.21)	15.37 (7.11)	14.37 (6.15)	13 (6.88)	13.03 (5.59)	20.95 (46.52)	14.21 (6.82)	12.31 (6.1)	12.01 (4.43)	11.54 (6.14)	10.76 (5.88)	13.34 (14.87)	14.8 (15.29)	16.09 (16.61)	13.09 (6.35)	13.83 (9.03)	14.85 (10.67)	154.56 (14.04)	10.68 (19.41)
Linfocitos totales, (DE)	1.04 (1.61)	0.87 (0.55)	0.83 (0.5)	0.81 (0.58)	0.87 (1.07)	0.84 (0.56)	0.77 (0.53)	0.86 (1.08)	0.81 (0.55)	0.88 (0)	1.16 (1.82)	0.91 (0.68)	6.21 (33.15)	0.94 (0.81)	1.94 (6.87)	2.95 (12.88)	5.2 (23.36)	4.25 (19.26)	4.61 (22.7)	5.16 (22.67)	6.72 (32.35)	0.83 (0.47)	0.95 (0.55)	0.91 (0.47)	1.91 (3.81)	1.92 (2.74)	1.6 (1.74)	1.15 (0.65)	1.17 (0.49)	1.18 (0.53)	1.17 (1.03)	1.11 (0.88)
Glucosa mg/dL, (DE)	166.82 (104.03)	165.16 (90.56)	165.03 (93.63)	152.89 (72.29)	150.64 (409)	138.25 (56.58)	148.15 (74)	144.63 (64.9)	140.77 (56.76)	143.66 (55.74)	132.92 (60.65)	128.28 (51.49)	137.54 (52.77)	132.79 (49.61)	130.83 (49.05)	123.36 (51.41)	120.88 (53.95)	127.5 (50.32)	140 (81.72)	117.69 (38.68)	120.57 (39.78)	112.52 (35.32)	121 (40.66)	117.76 (39.97)	116.19 (40.45)	126.79 (53.51)	110.31 (19.04)	127.5 (46.63)	137.57 (45.54)	115.63 (45.83)	162 (131.82)	112.17 (41.38)
Urea mg/dL, (DE)	74.83 (77.92)	109.68 (88.99)	102.49 (82.55)	116.28 (87.45)	111.49 (85.79)	111.35 (80.96)	129.51 (83.86)	128.82 (185.07)	127.51 (96.06)	124.42 (84.21)	127.91 (75.54)	113.36 (79.36)	120.94 (82.4)	118.73 (77.29)	118.69 (74.4)	120.81 (88.76)	123.39 (86.76)	129.2 (89.08)	89.74 (67.18)	103.87 (100.69)	88.45 (72.65)	92.47 (60.96)	87.98 (47.04)	98.91 (75.55)	87.19 (46.02)	86.32 (52.96)	89.67 (75.6)	75.01 (36.85)	92.53 (56.75)	67.69 (47.65)	62.73 (46.08)	73.68 (34.04)
Creatinina mg/dL, (DE)	2.6 (4.68)	3.54 (4.8)	3.13 (4.75)	3.27 (4.9)	3.04 (4.43)	2.64 (3.73)	3.27 (4.45)	2.27 (3)	2.75 (3.66)	2.46 (3.59)	2.62 (3.19)	5.34 (20.4)	2.36 (3.75)	4.23 (17.31)	4.55 (18.39)	6.69 (25.13)	7.18 (26.88)	5.77 (23.43)	8.88 (31.82)	6.4 (26.31)	1.37 (1.7)	1.42 (1.47)	1.03 (0.77)	1.27 (1.37)	1.07 (1.07)	1.09 (0.92)	1.16 (1.2)	1.02 (0.78)	1.24 (1.1)	0.63 (0.41)	0.58 (0.25)	1.3 (1.69)
Sodio mg/dL, (DE)	134.4 (5.83)	135.62 (7.68)	135.79 (11.11)	136.85 (5.78)	136.98 (6.62)	137.98 (12.09)	138.61 (7.29)	138.56 (7.15)	139.27 (6.53)	138.83 (6.9)	139.01 (7.41)	139.27 (6.8)	137.9 (9.87)	138.73 (7.12)	137.95 (8.65)	139.75 (7.86)	138.21 (10.82)	136.81 (10.56)	137.4 (7.68)	136.46 (10.15)	137.19 (8.61)	139.81 (5.76)	141.88 (5.24)	139.63 (11.26)	140.19 (5.84)	139.15 (6.14)	139.08 (6.13)	141.18 (5.72)	139.71 (4.86)	139.13 (3.4)	139.43 (6.35)	142 (4.47)
Cloro mmol/L, (DE)	99.06 (6.21)	100.37 (8.15)	100.46 (6.89)	101.23 (6.75)	101.08 (7.02)	102.53 (7.86)	101.21 (8.06)	102.51 (8.62)	102.01 (9.39)	102.72 (8.67)	101.47 (8.48)	101.2 (13.24)	97.18 (22.66)	102.08 (7.9)	98.14 (14.9)	100.29 (14.86)	97.39 (20.27)	96.07 (23.14)	123.68 (152.71)	94.67 (25.95)	98.34 (19.55)	102.91 (7.83)	104.56 (4.18)	102.63 (8.91)	103.33 (5.51)	101.92 (5.36)	104 (8.77)	104.18 (3.37)	103.29 (4.75)	100.75 (3.69)	100.86 (3.85)	104 (3)
Potasio mmol/L, (DE)	4.34 (0.86)	4.6 (0.95)	4.47 (0.83)	4.56 (0.9)	4.39 (0.94)	4.46 (0.85)	4.47 (0.89)	7.65 (34.6)	4.52 (0.98)	4.6 (1.02)	4.59 (0.99)	4.72 (0.98)	4.46 (0.92)	4.63 (1.02)	4.45 (1.04)	4.55 (1.15)	4.35 (0.96)	4.11 (0.9)	4.28 (1.02)	4.71 (1.47)	4.03 (1.05)	4.29 (1.25)	4.08 (1.32)	4.04 (0.9)	4.31 (1.38)	4.07 (0.92)	3.96 (0.68)	3.74 (0.82)	0 (0.92)	3.81 (0.72)	3.66 (0.4)	4.14 (0.45)
Fósforo mg(dL, (DE)	4.15 (6.09)	4.52 (2.46)	4.44 (2.39)	4.95 (5.15)	4.27 (2.13)	4.01 (1.96)	4.43 (2.5)	4.28 (2.19)	4.35 (2.52)	4.28 (2.45)	4.53 (2.74)	4.16 (2.38)	4.62 (3.09)	4.23 (2.27)	4.42 (2.55)	4.42 (2.32)	4.45 (2.18)	4.44 (2.45)	4.14 (2.02)	4.51 (2.2)	3.63 (1.65)	4 (2.02)	3.19 (1.16)	3.68 (1.49)	3.64 (1.2)	3.43 (1.14)	3.3 (1.19)	3.44 (0.96)	4.05 (1.18)	3.64 (1.07)	3.79 (1.07)	3.57 (1.89)
Cálcio mg/dL, (DE)	8 (0.97)	8.45 (9.61)	7.82 (0.99)	7.74 (0.68)	7.62 (0.81)	7.5 (1.18)	7.66 (0.67)	7.69 (0.71)	7.68 (0.78)	7.73 (0.72)	7.57 (0.73)	7.66 (0.68)	7.54 (0.94)	7.41 (0.68)	7.38 (0.64)	7.46 (0.79)	7.42 (0.66)	10.24 (17.29)	7.41 (0.69)	7.21 (1.09)	7.34 (0.68)	7.27 (0.72)	7.36 (0.67)	7.29 (0.66)	7.5 (0.76)	7.54 (0.72)	7.16 (0.98)	7.24 (0.85)	7.55 (0.67)	7.23 (0.39)	7.34 (0.32)	7.2 (0.44)
pH, (DE)	7.42 (0.13)	7.33 (0.16)	7.38 (0.11)	7.35 (0.1)	7.4 (0.09)	7.4 (0.09)	7.41 (0.1)	7.38 (0.11)	7.38 (0.13)	7.4 (0.1)	7.37 (0.14)	7.42 (0.11)	#REF!	#REF!	#REF!	#REF!	7.43 (0.59)	7.44 (0.09)	7.4 (0.11)	7.42 (0.1)	7.4 (0.16)	7.4 (0.1)	7.47 (0.07)	7.41 (0.1)	7.35 (0.07)	7.4 (0.04)	7.48 (0.06)	#DIV/0!	#DIV/0!	#DIV/0!	#DIV/0!	#DIV/0!
pCO2 mmHg, (DE)	33.01 (11.38)	43.68 (16.15)	44.74 (15.87)	47.81 (16.29)	44.75 (12.55)	47.37 (16.22)	49.97 (32.27)	49.07 (18.76)	52 (14.88)	51.79 (18.06)	51.92 (12.51)	49.63 (12.09)	56.1 (16.09)	53.17 (16.62)	49.94 (13.4)	46.67 (6.77)	47.36 (9.45)	45.78 (14.95)	52.73 (22.15)	49 (14.85)	41.83 (11.77)	56.67 (25)	47.4 (9.81)	57.8 (14.15)	66.5 (34.65)	60.5 (6.36)	44.67 (17.01)	#DIV/0!	#DIV/0!	#DIV/0!	#DIV/0!	#DIV/0!
HCO3 mmol/L, (DE)	22.61 (5.19)	22.37 (6.76)	31.76 (45.54)	25.41 (5.11)	25.91 (6.56)	26.62 (6.13)	28.37 (5.79)	28.17 (5.81)	28.49 (6.59)	29.15 (6.72)	31.15 (8.23)	30.83 (6.92)	31.15 (6.24)	33.05 (10.08)	29.87 (9.28)	31.32 (9.74)	31.14 (7.13)	31.64 (7.76)	30 (6.08)	29.67 (4.59)	30.58 (9.43)	30.6 (10.39)	33.18 (3.38)	34.04 (3.8)	#DIV/0!	37.55 (7.85)	31.1 (8.31)	#DIV/0!	#DIV/0!	#DIV/0!	#DIV/0!	#DIV/0!
Lactato mmol/L (DE)	2.04 (1.8)	1.33 (0.53)	1.33 (0.55)	1.43 (0.87)	1.48 (0.59)	1.53 (0.59)	1.36 (0.5)	1.35 (0.66)	1.53 (0.87)	1.58 (1)	1.54 (0.78)	1.55 (0.83)	1.43 (0.93)	1.32 (0.75)	1.73 (0.98)	1.63 (0.58)	3.47 (8.04)	1.57 (0.79)	1.31 (0.93)	1.03 (0.6)	1.75 (1)	1.9 (1.19)	1.18 (0.15)	0.88 (0.33)	1.05 (0.49)	0.95 (0.35)	1.1 (0.2)	#DIV/0!	#DIV/0!	#DIV/0!	#DIV/0!	#DIV/0!

## Sheet: Laboratory
Tabla 4.2
Variables Laboratoriales	Total
Ferritina, (DE)	960.33 (946.14)
Troponinas, (DE)	0.3 (2.82)
Dímero D, (DE)	1520.08 (1594.13)
BNP, (DE)	3445.4 (8174.05)
NT-ProBNP, (DE)	3443.76 (9193.76)
Procalcitonina, (DE)	14.45 (88.69)
Proteinuria, (%)	46 (8.70%)
Hematuria, (%)	28 (5.29%)

## Sheet: Death
Tabla 5
Variables de Descenlace	Total
Inicio de TSR, (%)	#REF!
Hemodiálisis, (%)	#REF!
Diálisis Peritoneal, (%)	#REF!
Sin uso de TSR, (%)	#REF!
Retiro de TSR, (%)	5 (0.95%)
Recuperan Función Renal, (%)	30 (5.67%)
Días para Lograr la Recuperación	3.22078
Pase a UCI, (%)	118 (22.31%)
Alta a Casa, (%)	#REF!
Muerte, (%)	#REF!
